# Supplementary material for: Wider perioperative glycemic fluctuations increase risk of postoperative atrial fibrillation and ICU length of stay
Source: PLoS One. 2018 Jun 8;13(6):e0198533. doi: 10.1371/journal.pone.0198533 (PMC5993260; doi:10.1371/journal.pone.0198533)
Supplement: S1 File — Deidentified raw data file. (XLSX) [file pone.0198533.s001.xlsx]

## Sheet: Sheet1
PD_GENDER	PD_RACE	PD_DM	PD_HTN	PD_MI	PD_ANGINA	PD_CHFCCF	PD_AF	PD_LVEJECTIONFRACTION	PD_AGE	PD_CR	PD_HB	PD_EUROSCOREADDITIVE	PD_EUROSCORELOGISTIC	PD_BYPASSTIME	PD_AORTICCROSSCLAMPTIME	PD_LOWESTHEMATOCRITDURINGCPB	PD_IABPUSED	ICD_FIRSTHB	ICD_LOWESTHB24	ICD_LENGTHOFSTAYINICU	ICD_ICUMORTALITY	PD3DOD_MORTALITYWITHIN30DAYS	PERIOPERATIVEGLUCOSEFLUCTUATION	BMI	TOTALPOSTOPAF
1	1	2	1	1	1	2	0	0	82	85	10.4	7	6.63	192	133	20	2	7.2	7.2	73	2	2	0.8	22.53	0
1	1	2	1	1	1	2	0	1	65	65	15.3	4	2.24	75	39	30	2	12.1	12.1	19	2	2	0.2	24.0741	0
1	1	2	1	1	1	2	0	1	43	83	14.2	0	0.88	75	#NULL!	30	2	10.8	10.1	23	2	2	0.1	28.306	0
1	1	1	1	1	2	2	0	1	64	76	15.7	1	1.23	143	84	26	2	10.9	10.9	26	2	2	1	24.8241	0
1	1	2	1	1	1	2	0	0	74	117	13.9	3	2.36	101	49	24	2	10.3	9.4	24	2	2	2	23.858	1
2	4	1	1	1	2	2	0	0	41	52	11.9	3	2.08	145	102	23	2	9.7	9.4	22	2	2	1.2	27.5556	0
1	1	2	1	1	2	1	1	1	61	127	16.5	3	1.72	108	83	28	2	14.3	12.8	18	2	2	2	25.3197	0
1	3	1	1	1	2	2	0	1	53	69	15.1	0	0.88	92	42	26	2	11.5	11.5	25	2	2	2	32.4019	0
1	4	2	1	1	2	2	0	1	74	74	10.4	9	16.67	72	46	21	2	8.6	8.6	23	2	#NULL!	2.2	20.8429	0
1	1	2	1	1	1	2	0	0	57	99	15.1	2	1.54	92	43	24	2	9.6	9	15	2	#NULL!	2.9	26.8813	0
1	1	2	1	1	2	2	0	1	65	83	14.6	2	1.31	73	33	24	2	10.5	9.2	244	2	2	2.2	24.977	0
1	3	1	1	1	2	1	0	2	41	177	11.8	1	1.33	84	48	22	2	10.5	10.4	74	2	2	2.5	20.5486	0
1	2	1	2	1	1	2	0	0	54	92	14.7	2	1.54	74	36	28	2	12.5	12.4	27	2	2	2.4	30.1778	0
1	2	2	1	1	1	2	0	1	82	124	10.9	5	3.95	93	52	21	2	12.5	12.3	31.67	2	2	3.7	19.91	0
1	1	1	1	1	2	1	0	3	59	80	11.5	3	2.59	103	52	26	2	10	10	97	2	2	3.3	25.0399	0
1	4	2	1	1	2	2	1	0	77	101	11	4	2.87	72	32	20	2	8.8	7.7	28	2	2	4.3	26.514	1
2	1	2	2	2	2	1	1	1	66	56	13.6	5	3.28	170	120	25	2	10	9.4	47	2	2	4.3	22.0105	1
1	2	1	1	1	2	2	0	1	43	59	15.5	0	0.88	86	44	20	2	10.8	10.5	29	2	2	4.7	28.7412	0
2	1	1	1	1	1	2	0	1	74	60	12.4	6	6.08	58	25	21	2	7.9	7.9	23	2	2	4.6	24.3823	0
1	1	1	2	1	1	1	0	3	64	75	13.8	4	3.57	93	50	23	2	10.1	7.6	46	2	2	5.6	21.048	0
2	1	1	1	1	2	2	0	0	58	597	9.8	5	3.92	160	117	19	2	10.3	10.2	2086	2	2	6.5	29.9376	0
1	1	2	1	2	2	2	0	0	57	74	13.5	2	1.51	104	65	25	2	11.6	11.6	23	2	2	8.2	24.2389	0
1	1	1	1	1	1	2	0	2	62	79	13.7	2	1.62	105	55	25	2	10.7	10.7	24	2	2	8.6	26.398	0
1	1	1	1	1	1	2	0	2	62	500	11.7	4	3.07	90	46	20	2	8.5	8.5	26	2	2	8.8	27.0169	0
2	1	1	1	1	1	1	0	2	67	81	10.5	5	4.99	87	41	22	2	11.6	11.3	71	2	2	11	24.3496	0
1	1	2	1	1	1	2	0	1	55	70	13.8	0	0.88	63	33	26	2	11.3	11.2	23	2	2	1.7	29.3803	0
1	1	2	1	1	1	2	0	0	56	72	15.9	0	0.88	89	55	30	2	11.8	12	48	2	2	7.3	38.4083	0
1	1	2	1	1	2	2	0	0	58	84	15.7	0	0.88	#NULL!	#NULL!	42	2	14.3	13.4	28	2	2	1.1	27.5802	0
1	1	2	1	1	1	2	0	2	59	73	15.1	1	1.33	102	49	25	2	13.1	12.3	25	2	2	1.5	23.9591	0
1	1	2	1	1	2	2	0	1	69	144	11.3	4	2.89	110	87	18	2	9.7	9.7	23.01	2	2	3.6	20.6489	0
1	1	1	1	1	2	1	0	3	60	140	11.1	6	4.67	133	60	21	2	5.7	5.3	68	1	#NULL!	4.2	24.0556	1
2	1	2	1	2	2	2	0	0	60	46	13.1	4	2.22	84	52	24	2	9.1	9.1	22	2	2	0.6	23.2674	1
1	1	2	1	1	2	2	0	0	57	721	12.6	2	1.51	85	61	25	2	10.1	7.9	49	2	2	0.9	22.3435	0
1	1	2	2	2	1	2	1	1	27	93	16.5	2	1.51	85	62	30	2	12.5	12.5	24.08	2	#NULL!	0	19.8177	0
1	2	2	2	2	2	2	0	0	38	110	17.3	0	0.88	39	14	33	2	15.4	14.7	19.67	2	2	0	28.0219	0
1	1	2	1	2	2	2	1	1	54	100	14.4	2	1.51	147	111	27	2	11.5	11.5	42	2	2	0.3	26.8406	0
1	1	2	2	2	2	2	0	#NULL!	32	84	15.3	2	1.51	43	14	31	2	14.2	13.1	16	2	2	0	26.8548	0
1	2	2	2	2	2	2	0	1	40	79	18	2	1.51	103	70	38	2	17.4	16.7	26	2	2	0.7	20.3857	0
2	1	2	2	2	2	2	0	0	57	48	12.7	3	2.08	25	0	25	2	9.2	9.2	2	2	2	0.7	22.9803	0
1	1	2	1	1	2	2	0	0	66	89	13.9	7	6.23	#NULL!	#NULL!	36	2	13.2	12.1	25	2	2	0.7	25.6935	0
1	4	2	1	1	2	2	0	3	59	114	15.4	5	4.37	102	77	23	2	11.3	11.3	47	2	2	0	22.7903	0
1	4	1	2	1	2	1	0	1	58	88	12.7	3	2.44	151	107	20	2	7.8	10	24	2	2	0.8	20.7761	0
1	1	2	1	1	2	2	0	1	58	94	13.8	2	1.54	100	62	0	2	11.9	10.2	23	2	2	0.2	23.2438	0
1	1	2	1	2	1	2	0	1	58	66	14.1	0	0.88	#NULL!	#NULL!	35	2	12.5	12	33	2	2	0.9	20.0288	0
1	1	2	1	2	1	2	0	2	57	78	15.6	1	1.33	46	25	31	2	13.4	13.4	20	2	2	0.5	25.4748	0
1	1	1	1	1	2	1	0	2	76	664	8.6	7	7.45	81	45	23	2	10.1	10.1	49	2	2	0.8	25.9909	0
1	1	2	2	1	1	1	1	1	72	126	11.1	5	3.51	293	86	16	2	8.3	8.2	160	2	2	0.4	16.369	0
1	1	2	1	1	1	2	0	1	64	107	14.7	1	1.23	64	25	25	2	11.7	11.3	17	2	2	0.9	24.7676	0
1	2	2	2	1	1	2	0	1	59	85	12.8	3	2.54	105	55	27	2	11.1	11.1	22	2	2	0.1	35.5129	0
1	1	2	1	1	1	1	0	2	55	80	15	7	7.35	78	37	25	2	11.4	11.4	28.42	2	2	0.9	21.048	0
1	1	2	2	1	2	2	0	0	62	110	14.6	3	1.84	66	34	26	2	12.3	12.3	23	2	2	0.3	23.0469	0
1	1	1	1	2	2	2	0	2	71	114	15.7	3	1.94	79	30	28	2	14	14	#NULL!	2	2	0	24.841	#NULL!
1	2	2	2	2	2	2	0	2	45	93	15.2	2	1.51	61	33	28	2	13.2	13.2	24	2	2	0.6	23.7741	0
1	2	2	1	1	2	1	0	3	46	88	14.6	3	2.59	51	109	26	2	13.5	11.8	26	2	2	0.9	26.0845	0
2	1	2	2	2	2	2	0	0	62	23	11.6	2	1.49	94	48	21	2	9.8	9.8	28	2	2	0.3	20.0694	0
1	1	2	2	1	2	1	1	2	73	285	10.3	6	6.19	59	30	20	2	7.5	7.5	103	2	2	0.5	20.5126	1
1	3	1	2	1	2	2	0	1	53	93	13.9	2	1.51	82	43	23	2	11.6	10	21	2	2	0.8	19.0634	0
1	3	1	1	2	1	2	0	1	60	73	15.2	3	1.65	117	76	26	2	10.8	7.3	22	2	2	0.7	24.4418	0
2	1	2	1	1	2	2	1	1	57	54	11	3	2.33	90	44	23	1	9.4	12.2	50.08	2	2	0	24.7325	1
1	1	1	1	1	1	2	0	1	79	116	11.9	6	5.5	57	33	20	2	10.6	10.6	25	2	2	0.8	24.275	0
1	4	2	1	2	1	2	0	0	51	87	14	2	1.54	104	59	27	2	11.3	11.3	26	2	2	0.9	25.4992	0
1	1	2	1	1	1	2	0	1	55	116	15.4	1	1.33	67	37	28	2	10.9	10.9	28.5	2	2	0.9	19.9755	0
1	1	1	1	1	1	1	0	2	62	97	10.7	4	2.83	120	63	21	2	7.6	7.6	26	2	2	0.9	23.4339	0
1	3	1	1	1	2	2	0	2	66	97	13.9	3	2.11	97	45	24	2	10.6	10.5	30	2	2	0.3	21.0254	0
1	1	1	1	2	1	2	0	1	57	68	12.7	6	5.49	107	74	26	1	9.7	9.7	25.67	2	2	0.9	20.5469	0
1	3	2	1	2	2	2	1	1	62	90	11.9	3	1.83	91	55	21	2	10.7	6.5	24.33	2	2	1	26.897	0
1	1	2	2	1	2	2	0	1	73	80	14	3	2	139	82	20	2	11	9	41	2	2	1	14.4208	0
1	1	1	1	1	2	1	0	3	69	82	13.9	5	4.92	172	90	26	2	11.5	10.7	28	2	#NULL!	1	22.4279	1
1	1	2	1	1	2	2	0	1	56	106	15.7	0	0.88	91	51	31	2	12.5	12.5	31	2	2	1	25.9516	1
1	1	2	1	1	1	1	0	2	73	108	13.8	8	11.55	141	12	29	2	10.2	9.5	41	2	2	1	21.6128	0
1	2	1	1	1	1	2	0	1	63	46	11.9	1	1.15	81	40	21	2	9.9	9.9	23	2	2	1	27.9904	0
1	1	1	1	1	1	2	0	1	65	89	12	2	1.31	105	54	21	2	8	8	20	2	2	2	27.415	1
1	1	2	1	1	1	2	0	2	50	90	14.3	3	2.28	100	60	27	2	12.3	11.4	21	2	2	1.7	22.2222	1
1	1	2	2	2	2	2	0	3	50	94	13.9	3	2.59	92	56	26	2	10.7	10.7	38.67	2	2	1.9	22.8086	1
1	1	2	2	2	2	2	1	0	51	105	15.5	2	1.51	130	65	30	2	12.4	12	43.67	2	2	2	25.0361	1
1	1	2	2	2	1	1	1	1	61	121	16.5	8	9.17	189	152	26	2	8.8	8.8	41.67	2	2	1.9	19.2842	1
1	2	2	2	2	2	2	1	2	48	79	14.1	3	2.27	184	74	30	2	12.9	12.1	47	2	2	1.3	29.3524	1
1	1	2	1	2	2	1	1	1	58	120	13.1	4	3.19	112	77	26	2	10.1	10	51	2	2	1.4	21.1194	0
1	1	2	2	2	2	1	1	1	49	82	15.5	8	11.13	97	58	27	2	11.9	11.3	23	2	2	2	17.0019	0
2	1	1	1	1	2	1	0	2	82	78	13.3	9	13.03	98	68	18	2	10.8	7.4	21	2	2	1.4	16.8887	0
1	1	2	2	2	2	2	1	1	51	66	15.2	2	1.51	127	91	28	2	13.6	13	21	2	2	1.8	20.0973	0
1	4	2	2	1	2	2	0	1	31	72	15.6	2	1.51	106	79	35	2	14.5	14.5	25	2	2	1.8	22.6757	0
1	1	2	2	2	2	2	0	0	28	70	14.9	2	1.51	143	108	26	2	13.3	10.7	28	2	2	1.4	19.5059	0
1	1	2	1	2	2	1	0	1	51	108	15.4	2	1.51	108	59	30	2	12.9	12.5	23	2	2	1.4	22.4059	0
1	2	2	2	1	2	1	1	2	48	74	12.5	3	2.27	214	161	20	2	9.6	8.4	45	2	2	1.1	15.625	0
1	1	2	2	1	2	2	0	1	45	81	15.6	2	1.51	97	70	28	2	13.2	13.2	23	2	2	1.7	22.4271	0
2	3	2	2	2	1	1	0	1	23	51	12.1	3	2.08	49	22	26	2	11.6	10.4	19	2	2	1.5	38.7031	0
1	1	2	1	2	2	1	0	1	37	88	14.1	2	1.51	118	82	31	2	12.3	12.3	26	2	2	1.3	19.9481	0
2	1	2	2	2	2	2	0	0	70	70	14.7	6	4.24	80	52	26	2	11.5	11.5	23	2	2	1.9	29.0487	0
1	2	2	1	2	2	2	0	2	51	103	12.4	3	2.27	91	64	24	2	9.7	9.7	24.42	2	#NULL!	1.6	24.5089	0
1	2	2	2	2	2	2	0	0	50	94	13.7	5	4	106	65	26	2	10.1	10.1	23	2	2	1.6	22.719	0
2	1	1	2	2	2	2	1	1	73	126	14	9	13	151	108	26	2	10	8	136	2	2	2	17.9688	1
2	1	2	2	2	2	1	0	0	55	66	13.5	5	4.38	92	53	25	2	9.3	9.3	45.83	2	2	1.1	26.0744	0
1	1	2	1	2	1	2	0	1	68	134	15.1	4	2.71	106	60	26	2	11.5	10.6	27	2	2	1.3	28.0783	0
2	1	2	1	1	2	1	0	1	79	459	11.1	15	50.39	#NULL!	#NULL!	26	2	9.3	8.8	46	2	2	1.6	20.8763	0
1	1	1	1	1	2	2	1	0	66	105	13.1	4	2.38	88	63	25	2	11	10.2	27	2	2	1.2	23.8751	0
1	1	2	1	1	2	1	0	2	60	105	12.1	2	1.42	91	47	24	2	9.1	9	49	2	2	1.3	16.5759	0
1	1	2	1	1	1	2	0	2	54	74	14.7	3	2.28	92	47	27	2	12.5	12.5	23	2	2	1.8	32.1136	0
1	2	2	1	1	2	2	0	2	50	73	15.8	3	2.33	74	44	26	2	11.3	11.3	28	2	2	1.3	28.2407	0
1	1	2	2	2	1	2	0	0	66	93	14.6	2	1.4	65	31	25	2	10.6	10.4	25	2	2	1.8	24.841	0
1	1	2	1	1	2	2	0	1	56	99	14.7	0	0.88	144	75	27	2	11.2	11.5	27	2	2	1.6	26.3668	0
2	1	1	1	1	2	1	0	1	71	76	10.7	6	5.04	92	56	24	2	7.8	8.5	17	2	2	2	18.3115	0
1	3	2	1	1	2	2	0	1	54	78	15.8	1	1.22	68	32	21	2	10.7	10.7	47	2	2	1.8	24.2188	1
1	1	2	1	2	2	2	0	0	68	110	13.3	4	2.71	162	99	21	2	11.4	8.5	40	2	2	1.3	22.9481	0
1	1	2	1	1	2	1	1	2	70	230	11	8	8.5	99	36	21	2	9.6	7.4	28	2	2	1.6	26.5625	0
1	1	2	2	1	2	2	0	2	54	94	12.5	1	1.33	75	41	25	2	9.7	9.7	29	2	2	2	21.3629	0
1	2	2	1	1	1	2	0	1	59	72	14	2	1.54	49	25	26	2	11.1	10.9	31	2	2	1.1	26.7605	0
1	1	1	1	2	2	1	0	2	42	154	10.2	3	2.54	73	39	21	2	9.9	8.9	73	2	2	1.3	31.7597	0
1	1	2	1	2	2	2	0	0	76	142	13.7	4	2.69	84	46	26	2	10.2	10.2	29	2	2	1.5	23.4711	0
1	1	2	1	1	1	2	0	2	48	83	15	5	4.38	86	44	26	2	11.7	10.9	24	2	2	1.8	24.4898	0
1	1	2	1	1	2	2	0	1	51	86	14.9	0	0.88	82	46	28	2	12	12	26	2	2	1.4	27.6095	0
1	3	2	1	1	2	2	0	1	42	79	14.9	0	0.88	87	0	30	2	12	12	18	2	2	1.6	21.6477	0
1	1	2	2	2	2	2	0	1	22	87	15.5	2	1.51	173	69	27	2	12.6	12.2	23	2	#NULL!	1.4	24.1447	0
1	1	2	2	1	1	2	0	1	54	81	14.1	0	0.88	82	61	26	2	10.4	10.4	21	2	2	1.9	24.2215	0
1	1	2	1	1	1	1	0	2	73	136	14.7	6	6.21	74	40	24	2	11.1	10.6	53	2	2	1.4	19.3821	0
1	1	2	2	2	2	2	0	0	52	103	14.5	0	0.88	82	36	24	2	10.7	10.7	21	2	2	1.7	21.4109	0
1	3	2	2	1	2	1	0	1	56	82	13.7	2	1.51	162	131	22	2	10.7	10.4	26	2	2	1.5	28.5665	0
2	1	2	1	2	1	2	0	1	58	64	14.1	2	1.85	98	38	25	2	8	8	18.58	2	2	2	26.7094	0
1	1	2	1	2	1	2	0	1	47	161	10.6	0	0.88	90	37	22	2	8	8	28	2	2	1.1	25.0135	0
1	1	2	2	2	1	2	0	3	51	119	13.7	0	0.88	67	43	26	2	9.9	9.9	63	2	2	1.2	21.6608	0
1	1	2	1	1	1	2	0	3	47	75	16	5	4.87	32	95	28	2	11.9	11.3	26	2	2	2	28.4198	0
2	3	1	1	1	2	2	0	1	64	91	11.2	3	2.56	80	38	20	2	8.6	8.6	28	2	2	2	32.8705	0
1	1	2	1	1	2	1	0	3	53	82	16.4	5	4.37	220	98	30	2	13.5	12.4	23	2	2	1.5	30.8293	0
1	1	2	2	2	2	1	1	1	55	88	13	1	1.33	118	70	26	2	10.2	10.2	26	2	2	1.7	24.8792	0
1	1	2	2	1	2	2	0	2	43	76	16.1	1	1.33	48	24	30	2	14.3	11.9	27	2	2	1.2	22.1297	0
1	1	2	1	1	1	2	0	1	45	78	14.6	1	1.33	112	60	26	2	7.6	7.6	23	2	2	1.2	18.9292	0
1	1	2	2	2	1	2	0	1	59	73	14.2	0	0.88	73	54	28	2	11.3	11.3	31.67	2	2	1.6	23.044	0
1	1	2	2	1	1	2	0	1	56	95	15.5	0	0.88	120	#NULL!	28	2	9.9	9.9	27	2	2	1.8	23.3887	0
1	1	2	1	1	2	1	0	2	65	87	16.1	5	3.36	124	67	26	2	11.9	11.4	51	2	2	1.5	28.3874	1
1	1	1	1	1	2	1	0	1	54	63	12.5	0	0.88	88	42	21	2	7.7	7.7	51	2	2	1.7	19.47	0
1	1	1	1	1	2	2	0	1	57	77	14.1	1	1.22	70	37	25	2	10.6	10.6	25	2	2	1.7	24.0188	0
2	1	2	1	1	2	2	0	1	72	144	10.7	6	4.83	#NULL!	#NULL!	26	2	8.6	8.7	24	2	2	1.1	23.2053	0
1	1	1	1	1	1	2	0	1	75	116	15.8	8	7.91	91	48	21	2	10	7.9	24	2	2	2	20.753	0
1	1	2	1	1	2	2	1	1	67	89	16.1	4	2.54	178	114	35	2	13.3	12.1	24	2	2	1.7	25.2826	1
2	3	2	2	1	1	2	0	0	56	57	10.6	5	3.95	103	67	16	2	10.2	10.1	42	2	2	1.6	22.7694	0
1	1	2	2	1	1	2	0	2	56	74	14.9	1	1.33	112	52	28	2	10.2	10.2	42	2	2	2	26.9531	0
1	1	2	1	2	1	2	0	1	60	107	14.9	2	1.53	114	67	24	2	9.6	7.7	18	2	2	2	22.151	0
1	1	1	1	1	2	2	0	1	61	80	13.5	2	1.52	66	30	27	2	9.8	9.8	24	2	2	1.9	32.2616	0
1	2	1	1	1	1	2	0	3	62	97	14.2	6	5.3	84	41	21	2	8.1	8.1	29	2	2	1.4	24.5363	0
1	1	2	2	1	2	2	0	1	53	85	14.5	0	0.88	136	59	24	2	9.7	9.4	46	2	2	1.3	21.8851	0
1	1	2	2	1	1	2	0	1	52	81	13.3	1	1.33	93	41	26	2	9.8	9.8	40.25	2	2	1.6	29.1749	0
2	4	1	1	1	1	2	0	0	57	54	11.7	3	2.14	139	83	22	2	9.8	8.4	26	2	2	1.8	20.9321	0
1	1	1	1	1	2	2	0	1	57	79	16	3	2.28	81	48	29	2	11.3	11.3	26	2	2	1.2	24.6257	0
1	1	2	1	1	1	2	0	1	59	78	13.6	0	0.88	113	49	20	2	8.4	8.4	21	2	2	1.1	20.7967	0
2	3	2	1	1	1	2	0	1	63	95	11.8	6	4.69	86	52	20	2	9.5	9.5	46	2	2	1.1	23.634	0
1	1	2	2	1	1	2	0	0	49	90	14.8	0	0.88	88	40	28	2	10.8	10.8	22	2	2	1.2	27.9688	0
2	1	1	1	1	1	2	0	2	56	68	14.7	6	5.42	45	20	25	2	12.6	12.6	24	2	2	1.7	25.5167	0
1	1	1	1	1	2	2	0	0	68	84	13.2	5	3.82	131	72	20	2	8.8	8.8	22	2	2	1.8	23.815	0
1	1	1	1	1	1	2	0	1	53	94	13.8	2	1.54	73	39	26	2	10.5	10.5	23	2	2	1.3	22.6811	0
1	3	1	1	1	2	2	0	0	56	48	11	2	1.51	75	39	21	2	11.2	11.2	24	2	2	1.8	21.3578	0
1	1	2	1	1	2	2	1	1	67	199	14.1	2	1.49	125	104	26	2	9.9	9.9	24	2	2	1.5	24.0184	0
1	1	1	1	1	2	2	0	1	58	140	13.9	1	1.33	122	57	27	2	9.6	8.1	91	2	2	2	19.1512	0
1	1	1	1	1	2	2	0	2	67	97	13.6	5	3.82	58	25	26	2	13	11	22	2	2	1.8	28.8147	0
2	1	2	1	1	1	2	0	0	77	60	14.1	7	7.33	89	46	24	2	10.3	10.3	23.92	2	2	1.1	25.5588	0
1	1	1	1	1	2	2	0	2	57	67	9.5	1	1.33	80	47	20	2	8.2	8.2	23	2	2	1.7	23.9233	0
1	3	1	1	1	2	2	0	1	56	86	13.8	0	0.88	70	37	24	2	11.9	9.9	26	2	2	1.2	22.719	0
1	2	1	1	1	2	2	0	1	53	100	14	2	1.51	107	53	23	2	10.5	12.1	45	2	2	2	28.9062	0
1	1	2	1	1	2	2	0	1	56	86	15.4	1	1.33	73	37	33	2	11.6	11.6	21	2	2	1.2	26.7229	0
1	3	2	1	2	2	2	0	0	56	86	14.5	2	1.51	113	88	26	2	10.2	10.2	47	2	2	1.2	25.2595	0
1	3	1	1	2	2	2	0	1	54	87	14.3	0	0.88	66	32	23	2	7.7	7.7	27	2	2	1.3	20.6575	0
1	1	1	1	1	2	2	0	2	61	127	16	2	1.52	63	111	33	2	14.6	14.6	30	2	2	1.7	29.0533	0
1	3	1	1	1	2	2	0	1	48	76	10.17	0	0.88	69	38	24	2	10.2	10.2	26	2	2	1.9	37.0242	0
1	1	1	1	2	1	2	0	1	65	107	11.8	3	1.98	94	57	22	2	7.9	7.9	54	2	2	1.4	26.3702	0
1	2	1	1	1	2	2	0	0	55	1222	12.5	2	1.68	68	38	20	2	8.4	8.4	28	2	2	1.6	29.6875	0
1	2	2	2	1	2	1	0	2	59	94	14.3	5	4.37	#NULL!	#NULL!	39	2	13.7	4.7	47.82	2	2	1.6	17.1484	0
2	1	2	2	2	2	2	0	0	37	104	13.3	3	2.08	122	81	24	2	10	10	26	2	2	2.7	35.2178	1
1	1	2	1	2	2	2	1	2	64	104	14.2	4	3.51	179	84	26	2	10	8.8	39	2	2	2.1	23.8895	1
2	1	2	1	1	2	1	1	1	70	98	11.9	6	4.24	156	95	22	2	10.3	7.5	259	2	2	2.5	24.0651	1
1	1	2	1	2	2	2	1	1	56	81	14	5	4	129	92	33	2	13.1	12.2	20	2	2	3	21.3039	0
1	1	2	2	2	2	2	0	1	54	102	11.8	2	1.51	129	91	24	2	9.5	9.5	27	2	2	2.4	22.8571	0
1	2	2	2	2	2	2	0	1	64	94	12.5	6	6.53	144	99	26	2	11.2	9	28	2	2	2.5	25.7819	0
1	1	2	1	2	1	2	0	0	84	77	12.1	9	14.16	86	57	21	2	8.8	8.8	50	2	2	3	26.7638	0
2	1	2	2	2	2	2	1	1	55	55	11.5	6	5.48	78	56	25	2	9.4	8.1	73	2	2	2.4	20.0708	1
1	2	2	1	2	2	2	1	1	66	103	15.8	6	4.48	74	48	30	2	11.8	11.4	17	2	2	2.1	20.2471	0
1	2	2	1	2	2	2	0	1	57	75	15	2	1.51	92	68	22	2	12.4	11.7	20	2	2	3	21.5139	0
2	1	2	2	2	2	2	0	1	32	61	13.1	3	2.08	228	#NULL!	25	2	10.3	10.3	25	2	2	2.7	26.3329	0
2	1	2	2	2	2	2	0	1	39	49	12.6	3	2.08	27	#NULL!	25	2	10.1	10.1	25	2	2	2.2	20.8325	0
1	2	2	2	2	2	2	0	1	39	59	15.4	2	1.51	65	28	29	2	12.3	12.3	20	2	2	2.6	21.9771	0
1	1	2	2	2	2	2	1	1	48	77	15.1	2	1.51	134	104	33	2	11.4	11.4	22	2	#NULL!	2.2	21.2715	0
1	1	2	1	2	2	1	1	1	74	93	11.8	8	10.17	143	103	20	2	8.7	6.8	165	2	2	2.1	19.1467	0
1	1	1	1	2	2	2	0	0	59	101	14.3	3	2.44	94	70	27	2	10	10	23	2	2	2.4	23.748	0
1	1	2	1	1	2	2	0	0	60	75	15.7	3	1.61	97	60	30	2	13.9	12.8	25	2	2	2.5	23.8751	0
1	1	2	1	2	2	1	0	0	59	86	14.5	2	1.51	78	47	24	2	13.1	11.2	25	2	2	2.7	25.4039	0
2	1	2	2	2	2	2	0	0	44	66	13.6	3	2.08	43	0	26	2	12.1	11.2	23	2	2	2.7	23.7515	0
1	1	2	2	1	2	2	0	0	34	95	16.4	2	1.51	63	44	28	2	12.1	12.2	25	2	2	2.5	25.4868	0
1	3	1	1	2	2	2	0	1	52	85	14.3	2	1.51	69	35	30	2	12.9	12.4	28	2	2	2.6	24.858	0
1	4	2	2	1	2	2	0	0	54	110	12	5	4.4	124	94	23	2	9.4	9.4	28	2	2	2.6	24.3375	0
1	1	2	1	2	2	2	0	0	58	82	14.4	2	1.51	127	92	26	2	10	9.7	27	2	2	2.1	24.3824	0
1	1	2	2	2	2	2	0	0	47	96	14.5	2	1.51	85	64	27	2	11.6	11.6	23.17	2	2	2.7	23.8291	0
1	1	2	1	2	1	2	0	1	50	89	12.7	2	1.51	90	68	25	2	9.4	9.4	26	2	2	3	18.2868	0
1	1	2	2	2	2	2	0	2	61	74	13.1	5	4.69	85	56	27	2	10.7	9.9	52.67	2	#NULL!	2.8	21.9363	0
1	1	2	2	2	2	2	0	0	45	70	12.4	2	1.51	100	75	26	2	9.8	9.7	27	2	2	2.5	25.1429	0
2	1	2	2	2	2	2	0	0	56	56	13.3	3	2.08	113	76	20	2	9.5	8.9	24.17	2	2	2.2	21.0828	0
1	4	2	2	2	2	2	0	0	34	100	14.7	2	1.51	37	#NULL!	33	2	12.8	12.3	23	2	2	2.4	25.5709	0
2	1	2	1	2	2	2	0	0	59	53	12.9	3	2.08	85	64	20	2	10.4	8.3	25	2	2	2.9	21.3107	0
1	1	2	2	2	2	2	0	0	53	86	14	5	4.4	130	193	25	2	10.7	10.2	42.17	2	#NULL!	2.9	27.3982	0
2	1	2	2	2	2	2	1	1	62	87	14.7	2	1.49	122	88	26	2	11.3	10.7	19	2	2	2.7	20.6852	0
1	1	2	1	1	2	2	0	2	72	122	9.6	4	3.11	104	74	19	2	11.2	9.6	70	2	2	2.6	21.7515	0
1	1	2	1	2	2	2	0	0	60	88	14.4	3	1.61	97	63	26	2	11.6	11.6	29	2	2	2.5	19.2336	0
1	1	2	1	2	2	2	0	0	56	64	13.4	0	0.88	108	86	26	2	12.1	11.4	20	2	2	2.3	27.5298	0
2	1	2	2	2	1	2	0	1	48	58	10.8	3	2.08	155	111	22	2	10.7	10.5	26	2	2	2.9	23.0078	0
1	1	2	2	2	2	2	0	0	21	80	14.2	2	1.51	49	15	29	2	12.9	12.2	16.08	2	2	2.3	20.5126	0
2	1	2	2	2	2	2	0	0	38	55	13	3	2.08	224	165	27	2	11	11	74	2	2	2.6	23.1911	0
2	1	2	2	2	2	2	0	0	61	60	12.1	4	2.37	103	71	18	2	8.1	8.1	26	2	2	2.6	19.6763	0
2	1	1	1	1	2	2	0	0	70	98	11.1	8	7.1	#NULL!	#NULL!	28	2	9.9	9.4	27	2	2	2.4	26.3535	0
1	1	2	1	1	2	2	0	1	61	507	12.8	3	1.91	65	25	20	2	8.8	8.8	28	2	2	2.9	17.2635	0
1	1	2	2	2	1	1	0	3	51	88	14.1	3	2.59	108	66	25	2	6.1	6.1	22.33	2	2	2.6	20.7666	0
1	1	2	1	1	1	2	0	1	39	97	16.7	0	0.88	42	21	29	2	11.9	11.8	51	2	2	2.1	24.9836	0
1	1	2	1	1	1	2	0	0	51	83	14.1	6	5.23	96	46	29	2	13.4	11.4	23.25	2	2	2.4	26.8726	1
1	1	2	1	1	2	2	0	1	63	95	13.4	3	2.19	113	59	24	2	12	12	23	2	2	2.5	22.8245	0
2	1	2	1	2	2	1	0	0	50	65	12.6	1	1.22	139	117	20	2	9	9	20	2	2	2.9	25.5367	0
1	1	2	1	2	2	2	0	1	57	112	13.8	4	2.93	94	50	23	2	10	10	21	2	2	3	24.8486	0
1	1	2	1	1	2	2	0	2	43	87	13.7	4	2.87	48	31	30	2	12.4	11.7	28	2	2	2.1	21.9671	0
1	1	1	2	1	1	2	0	0	52	59	11	0	0.88	68	32	29	2	9	9	21	2	2	2.8	31.5221	0
1	1	2	1	1	1	2	0	3	58	120	16	3	2.59	95	52	27	2	13.4	12.6	24	2	2	2.5	27.2932	0
1	1	2	1	1	1	2	0	1	58	77	14.5	1	1.33	69	34	30	2	13	12	26	2	2	2.9	23.3242	0
1	1	2	1	2	1	2	0	1	57	116	15.1	1	1.33	88	66	25	2	10.8	10.8	32	2	2	3	27.4004	0
1	1	2	1	1	1	2	0	0	67	88	14.8	6	4.41	67	31	26	2	9.8	8.7	43	2	2	3	22.9158	0
1	1	2	1	1	1	2	0	1	66	104	16.6	2	1.4	112	64	21	2	9.9	7.6	47	2	2	3	24.7676	0
1	1	2	1	2	2	2	0	2	54	94	14.9	1	1.33	#NULL!	#NULL!	43	2	14.1	13.7	26	2	2	2.7	27.951	0
1	1	2	1	1	2	2	0	0	60	85	12.9	3	1.61	55	30	24	2	9.7	9.7	28	2	2	2.5	21.2031	0
1	1	2	1	2	2	1	1	3	57	84	13.8	3	2.59	168	121	25	2	12.4	11.9	19	2	2	2.5	30.0219	0
1	1	2	1	1	1	2	0	1	76	113	15.9	4	2.69	90	47	23	2	11.8	8.8	46	2	2	2.7	22.6072	0
1	1	2	1	2	1	2	0	1	55	77	15.6	0	0.88	52	27	28	2	13.3	13.3	27	2	2	2.3	25.5102	0
1	1	2	2	1	1	2	0	1	55	81	15	2	1.54	69	37	26	2	10.4	10.4	25	2	2	2.5	24.281	0
1	1	2	1	1	2	2	0	1	56	89	14.6	2	2.02	97	51	21	1	9.1	10.09	48	2	2	3	26.1738	0
1	4	1	1	1	2	2	0	1	64	83	14.2	2	1.85	95	48	25	2	10	12.8	28	2	#NULL!	3	26.5095	0
1	1	1	1	1	2	2	0	1	61	99	14	3	1.72	117	56	26	2	10.9	8.5	22	2	2	2.1	23.1206	0
1	4	2	1	2	1	2	0	0	68	81	15.9	2	1.59	109	51	20	2	7.6	7.6	48	2	2	2.7	24.0124	0
1	2	2	1	1	1	2	0	1	53	76	14.3	0	0.88	92	41	26	2	12.4	9.1	15	2	2	2.1	27.4077	0
1	1	1	1	1	2	2	0	1	72	94	12.7	3	2.07	90	50	26	2	9.3	9.3	21	2	2	2.8	21.7004	0
1	1	2	1	1	2	1	0	2	66	103	14	3	2.11	107	46	20	2	10.2	9.9	25	2	2	2.6	28.8672	0
1	1	2	2	1	1	2	0	0	60	89	14.3	1	0.94	65	40	24	2	9.1	#NULL!	27	2	2	2.5	21.7993	0
1	1	1	1	1	2	2	0	3	55	145	12.6	3	2.59	96	50	26	2	10.1	9.9	27	2	2	2.6	21.7738	0
1	3	1	1	1	1	2	1	2	47	87	12.9	7	8.12	77	40	20	2	9.2	9.2	69	2	2	2.6	24.9202	0
1	2	2	1	2	1	1	0	1	68	140	13.3	2	1.59	91	68	22	2	9.1	9.1	23	2	2	2.5	25.9107	0
1	2	2	1	1	1	2	0	2	64	95	15.5	6	7.02	86	61	26	2	12.3	11.6	84	2	2	2.2	24.6832	0
1	1	2	2	2	1	2	0	1	73	81	14.6	3	2.21	77	42	23	2	12.9	10.2	22	2	2	2.7	21.3382	0
1	1	2	1	1	2	2	0	1	54	78	15.5	0	0.88	94	51	24	2	11.1	10.3	33	2	2	2.9	25.5978	0
1	1	2	2	2	2	2	0	0	64	59	13.6	1	1.23	149	114	23	2	8.4	8.4	26	2	#NULL!	2.4	21.2528	0
1	2	2	1	1	1	1	0	2	61	207	11.5	6	5.4	103	55	20	2	9.6	9.6	41	2	2	2.8	27.5781	0
1	1	2	1	1	2	1	0	3	56	82	13	3	2.59	112	59	23	1	7.2	7.2	69	2	2	2.6	19.6511	0
1	1	2	1	1	2	2	0	0	78	129	13.6	4	3.06	99	46	24	2	10	9.5	30.4	2	2	2.8	25.1359	1
1	1	1	1	1	2	2	0	1	57	125	13.4	2	1.51	#NULL!	#NULL!	37	2	12.5	11.7	32	2	2	2.6	22.6644	0
1	1	1	1	1	2	2	0	1	76	129	15.1	6	6.43	99	70	23	2	9.9	9	23	2	2	2.1	24.1198	0
1	1	2	1	2	1	2	0	1	55	74	15.2	0	0.88	81	38	29	2	13.6	12.7	24	2	2	2.6	29.5028	0
1	1	2	1	2	1	2	0	1	56	79	15	0	0.88	90	47	29	2	13.2	11.3	19	2	2	2.9	24.281	0
1	1	2	1	1	2	1	0	3	58	1159	10.1	5	4.85	122	59	19	2	7.3	7.3	99	2	2	2.6	22.1403	0
1	1	2	1	1	1	2	0	1	73	58	14.7	3	2.21	67	29	26	2	10.2	10.2	11	2	2	2.6	23.1911	0
1	1	2	1	1	2	2	0	2	49	103	13.9	1	1.33	44	24	29	2	11.3	11.3	24	2	2	2.1	30.2987	0
1	1	2	1	1	2	2	0	2	65	87	12.9	3	1.98	104	48	26	2	9.3	8.1	22	2	2	2.8	26.3728	0
1	2	1	1	1	1	2	0	1	61	90	14.2	3	1.72	85	41	20	2	10.7	10.7	28	2	2	2.4	27.0437	0
1	2	2	2	1	2	2	0	1	66	99	14.2	4	2.39	104	58	26	2	9.7	9.7	21	2	2	2.9	26.3702	0
1	1	2	1	1	2	2	0	2	56	93	13.6	3	2.28	136	69	26	2	11.2	7.9	50	2	2	2.7	25.5588	0
1	2	1	1	1	1	2	0	1	49	97	11	1	1.33	70	35	25	2	10.5	10.5	47	2	2	2.2	29.7764	0
1	4	2	2	2	1	2	0	1	52	67	13.8	0	0.88	84	43	26	2	11.2	11.2	23	2	2	2.9	22.1004	0
2	3	2	1	2	2	2	0	1	51	71	12.1	2	1.85	72	39	21	2	13.1	13.1	23	2	2	2.3	37.1058	0
1	3	2	2	1	1	2	0	2	40	86	16.8	3	2.28	89	35	21	2	7.7	7.7	43	2	2	3	23.5294	0
1	1	2	2	2	2	2	0	0	60	96	12.2	1	0.94	80	40	20	2	7.9	7.9	28	2	2	3	23.8325	0
1	1	2	2	1	2	2	0	1	64	134	11.7	2	1.85	117	61	23	2	8.9	8.9	20	2	2	2.4	27.1594	0
1	1	2	1	1	2	1	0	3	62	78	12.4	4	3.14	153	106	23	2	9	9	49	2	2	2.4	24.9609	0
1	1	2	1	1	2	2	0	0	66	99	16.8	2	1.4	86	45	28	2	13	13	24	2	2	2.3	29.0418	0
1	1	2	2	1	1	2	0	1	56	87	12	2	1.54	90	50	27	2	10.3	10.3	16	2	2	2.1	24.6518	0
1	2	2	1	1	1	2	0	0	56	95	14.7	0	0.88	89	35	27	2	10.3	10.3	21	2	2	2.2	24.931	0
1	1	1	1	1	1	2	0	1	74	125	11.9	6	6.61	63	30	18	2	11.5	11.5	26	2	2	2.3	23.3787	1
1	1	2	1	2	2	2	0	0	70	78	13.2	3	1.82	55	33	26	2	11.9	8.6	52	2	2	2.7	22.5575	0
1	1	2	2	1	1	2	0	1	71	67	13.8	3	1.94	49	28	21	2	9.3	8.2	50	2	2	2.1	25.4581	0
1	4	2	1	1	2	2	0	1	61	83	12.9	1	1.01	92	70	24	2	10.8	10.8	27	2	#NULL!	2.8	21.6837	0
1	1	2	1	1	2	2	0	0	65	70	14.1	2	1.31	73	39	24	2	11.3	11.2	98	2	2	2.5	27.993	0
1	1	2	1	1	2	2	0	1	44	87	14.3	1	1.33	97	74	33	2	12.7	12.7	28	2	2	2.1	31.4359	0
1	1	2	1	1	1	2	0	0	45	103	13.4	4	2.64	#NULL!	#NULL!	34	2	13.1	12	26	2	2	2.6	29.7828	0
1	4	1	1	1	2	2	0	1	71	122	9.4	5	3.67	99	49	20	2	9	9	50.33	2	2	2.6	20.331	1
1	1	2	1	1	2	2	0	1	72	93	13.6	3	2.07	84	46	26	2	11.3	11.3	16	2	2	2.9	22.3076	0
1	3	1	2	1	2	2	0	1	42	100	14.3	0	0.88	92	53	26	2	12	12	26	2	2	2.1	25.7706	0
1	1	2	1	1	2	2	0	1	69	101	15.4	2	1.7	97	40	27	2	11.1	10.4	48	2	2	2.5	29.5858	1
1	1	2	1	1	1	2	0	1	59	88	13.4	0	0.88	67	29	23	2	10.1	10.1	25	2	2	2.8	23.634	1
1	3	1	2	1	2	1	1	2	51	64	14.4	1	1.33	126	41	26	2	11.6	11.1	26	2	2	2.8	21.6128	0
1	1	2	2	2	1	2	0	1	60	75	13.9	1	0.94	78	39	23	2	10.2	10.2	43	2	2	2.9	27.5314	0
2	2	1	1	2	1	1	0	2	70	61	12.3	7	6.33	66	32	21	2	6.8	6.8	26.33	2	#NULL!	2.7	29.7794	0
1	1	2	2	1	1	2	0	1	57	74	15.9	0	0.88	74	34	25	2	11.8	11.8	28	2	2	2.8	26.036	0
1	1	2	2	1	1	2	0	1	62	93	14.4	4	2.77	62	31	25	2	11.3	12.1	46	2	2	2.4	24.7721	0
1	1	2	1	1	2	1	1	3	42	88	13.1	3	2.59	126	79	28	2	9.9	8.7	121	2	2	3	28.3203	1
1	1	2	2	1	1	2	0	1	42	82	15.2	2	1.51	109	67	28	2	15	12.4	20	2	2	3	22.7688	0
1	1	2	1	1	1	2	0	2	69	81	15.1	5	4.35	63	30	26	2	12.2	11.3	21	2	2	3	24.9291	0
2	2	2	2	1	1	2	0	2	44	64	12.5	8	9.91	#NULL!	#NULL!	#NULL!	2	11.9	9.7	17.42	2	2	2.4	28.9993	0
1	2	2	2	2	1	2	0	1	59	111	14.6	2	1.54	133	80	24	2	12	7.6	24	2	2	3	18.7328	0
2	2	2	2	1	1	1	1	1	57	78	11.3	4	3.26	211	0	19	2	9.2	8.3	50	2	2	2.1	23.1247	0
1	3	1	1	1	2	2	0	1	53	71	12.6	0	0.88	101	63	25	2	9.1	9.1	20	2	#NULL!	2.7	26.4441	0
1	2	2	2	2	1	2	0	0	57	80	15.1	2	1.54	73	34	25	2	10.3	9.7	47.5	2	2	3	25.8876	0
1	3	2	2	1	2	2	0	0	47	76	15.6	2	1.51	88	59	30	2	13.5	13.4	23	2	2	2.1	23.9995	0
1	2	1	1	1	2	2	0	2	56	128	12.3	1	1.33	88	53	20	2	7.4	7.4	27.5	2	2	2.4	16.4446	0
1	2	2	1	1	1	2	0	2	60	116	14.1	2	1.42	74	45	27	2	12	11	24	2	2	3	24.8163	0
1	1	2	1	1	1	2	0	0	47	100	13.6	0	0.88	153	90	24	2	9.4	9.4	20.45	2	2	2.3	23.8787	0
2	2	2	1	2	2	2	0	0	82	57	10.9	6	5.42	127	94	20	2	9.4	8.7	24	2	2	3	30.9809	0
1	2	2	1	1	2	2	0	1	57	120	14.5	0	0.88	101	41	26	2	12.9	11.3	26	2	2	2.8	31.2452	0
1	3	1	1	1	1	2	0	1	78	67	11.8	4	3.06	69	29	21	2	8.8	8.5	23	2	2	2.7	27.8401	0
1	1	2	1	1	2	2	0	2	45	82	13.8	1	1.33	108	64	26	2	12.1	#NULL!	21	2	2	2.5	28.4864	0
1	1	2	1	1	1	2	0	1	68	104	10.4	4	2.72	115	70	21	2	12.4	9.2	27	2	#NULL!	2.1	21.2183	0
2	2	2	1	1	1	2	0	0	35	59	11.9	5	3.63	#NULL!	#NULL!	29	2	9	10.6	24.67	2	2	2.1	33.5511	0
1	4	1	1	1	2	2	0	0	55	83	14.1	0	0.88	99	58	21	2	10.4	9.7	48	2	2	2.9	24.3865	0
1	2	1	1	2	1	1	0	2	57	101	13	1	1.33	109	70	20	2	12.3	12.2	49	2	2	2.9	24.8591	0
1	2	2	1	1	2	1	0	3	62	74	14	4	3.14	90	45	30	2	10.2	10.2	19	2	2	2.5	24.8786	0
1	1	1	1	1	2	2	0	1	51	80	15.7	0	0.88	54	29	33	1	10.5	9.5	26	2	2	3	33.3436	0
1	1	1	1	2	1	2	0	1	50	71	15.2	3	2.15	77	44	29	2	12.7	12.7	47	2	2	2.9	23.6328	0
1	1	2	1	1	1	1	0	2	69	110	10.7	7	7.42	88	40	22	1	7.1	7.11	43	2	2	3	19.4734	0
1	3	1	1	1	1	2	0	1	59	96	13	2	1.51	116	58	20	2	13.2	13.2	23	2	2	2.8	26.2985	0
1	1	2	2	1	2	2	0	1	71	106	13.6	3	1.94	71	40	23	2	12.3	12.3	18	2	2	2.8	28.6424	0
1	1	2	1	2	1	2	0	1	56	106	14.5	0	0.88	104	53	26	2	12.3	12	25	2	2	2.2	23.4776	0
1	1	1	1	1	2	2	0	2	44	70	13.9	3	2.33	115	58	24	2	11.2	10.3	18	2	2	2.2	26.2721	0
2	1	2	1	2	1	2	0	1	56	64	14.3	1	1.22	130	66	22	2	11.2	10	27	2	2	2.6	25.3902	0
1	1	2	1	1	2	2	0	1	55	94	15.5	0	0.88	74	35	27	2	14.6	12.5	16	2	2	2.1	24.6097	0
1	2	2	2	1	2	2	0	1	68	118	15.9	2	1.59	#NULL!	#NULL!	36	2	12.8	12.8	21	2	2	2.6	25.9701	0
1	1	2	1	1	2	2	0	0	67	115	14.3	2	1.49	73	32	26	2	11.5	9.9	24	2	2	2.2	26.3147	0
1	1	2	1	1	1	1	0	2	62	114	14.9	2	1.62	84	40	26	2	10.9	#NULL!	69	2	2	2.1	23.2377	1
1	1	2	2	2	2	2	0	1	59	76	15.1	1	1.33	69	38	28	2	10.3	10.3	22	2	2	2.6	25.1354	0
1	3	2	2	1	2	2	0	1	52	69	14.7	0	0.88	78	40	26	2	10.9	10.9	25	2	2	2.6	32.716	0
1	1	1	1	1	1	2	0	1	54	80	14.8	2	1.54	111	50	27	2	12.2	11.6	20	2	2	2.9	28.4874	0
1	1	1	1	1	2	2	0	1	69	73	13.3	3	2.56	#NULL!	#NULL!	38	2	10.6	9.7	23	2	2	2.4	19.8791	0
1	1	2	2	1	1	2	0	0	55	88	12.4	4	2.64	73	53	26	2	10.9	10.9	30	2	2	2.8	26.8544	0
1	2	2	1	1	2	2	0	2	56	77	16.1	1	1.33	94	47	30	2	15.01	14	27	2	2	2.6	32.7694	0
1	3	2	1	1	2	2	0	3	52	175	13.4	5	4.38	90	50	24	2	12.9	11.6	69	2	2	3	23.9012	0
1	3	1	1	1	1	1	0	2	49	87	14.7	3	2.28	67	36	26	2	11	11	22	2	2	2.7	23.6915	0
1	1	1	1	2	1	2	0	1	51	75	14.6	0	0.88	93	52	26	2	11.3	11.3	24	2	2	2.4	25.1486	0
1	1	2	1	1	2	1	0	3	54	85	13.8	3	2.59	93	52	22	2	9.8	9.8	49	2	2	2.4	21.3726	0
1	1	1	2	1	2	2	0	1	46	79	15.9	2	1.51	64	34	29	2	12.7	12.6	24	2	2	2.8	25.301	0
1	4	1	1	1	1	2	0	1	67	82	11.1	2	1.49	83	45	22	2	8.6	8.6	19	2	2	2.5	27.852	0
1	1	2	1	1	1	2	0	1	63	105	13.5	1	1.15	54	29	32	2	12.3	12.3	23	2	2	2.1	27.7323	0
2	1	2	1	2	2	1	0	1	73	36	11.8	4	3.05	181	123	15	2	7.6	6.7	148	2	2	2.2	15.1627	0
1	4	1	1	1	1	2	0	0	75	73	13.2	4	2.52	72	39	22	2	10.1	10	19	2	#NULL!	2.5	23.1795	0
1	1	2	1	2	2	2	0	1	69	72	15	2	2	122	60	26	2	12	10	27	2	2	3	25.2595	0
2	3	1	1	1	1	1	0	0	69	90	12.3	7	7.57	88	42	21	2	9.4	9.4	26	2	2	2.7	21.9076	0
1	1	1	1	1	2	2	0	1	48	94	15.2	2	1.54	84	51	26	2	12.4	12.4	24	2	2	2.9	20.0796	0
1	1	1	1	1	1	2	0	0	58	61	13.4	2	1.54	62	38	24	2	11.3	10.3	29.5	2	2	2.6	18.1375	0
1	2	1	1	1	2	2	0	1	52	83	14.7	0	0.88	94	46	27	2	11.6	11.6	78	2	2	3	28.1608	0
1	3	1	2	1	1	2	0	2	59	77	13.6	3	2.33	59	25	23	2	9.9	9.2	27	2	2	2.4	24.2031	0
1	1	1	1	1	2	2	0	2	65	81	16.7	3	1.98	85	51	27	2	12.8	12.8	18	2	2	2.1	31.2295	0
1	2	1	1	1	2	1	0	2	67	121	13.7	3	2.25	73	39	24	2	9.8	9.8	27	2	2	2.5	23.486	0
1	1	1	1	1	1	1	0	2	57	91	15.5	3	2.59	126	#NULL!	23	2	11.8	11.8	29	2	2	2.2	27.905	0
1	1	1	1	1	2	2	0	2	56	82	14.4	1	1.33	82	51	29	2	13.2	13.2	22	2	2	2.1	22.7336	0
2	1	1	1	1	1	2	0	0	53	64	13.2	5	4.04	100	73	22	2	9.8	9.8	28	2	2	3	24.1415	0
1	2	1	1	1	2	2	0	1	41	85	15.1	0	0.88	89	45	28	2	13.1	12	22	2	2	2.8	31.7739	0
1	1	2	2	2	2	1	0	2	50	99	16.7	3	2.27	239	169	34	2	12.9	13.2	22	2	2	3.7	27.1736	1
1	1	2	1	2	1	1	0	3	62	86	12.1	4	3.14	169	47	25	1	8.5	8.3	94.92	2	2	3.6	20.7031	1
1	4	2	1	2	1	1	0	1	65	145	10.5	10	14.5	90	53	21	2	9	7.8	142.33	2	#NULL!	3.9	33.2031	1
1	1	2	2	1	2	1	0	3	62	83	15.6	2	1.62	55	33	30	2	12.8	12.3	72	2	2	3.7	20.6489	1
1	4	2	2	2	1	2	0	1	60	102	16.2	1	0.94	91	46	31	2	12.4	12.4	26	2	2	3.2	29.4029	1
1	1	2	1	2	1	2	0	1	56	76	14.2	0	0.88	97	54	28	2	11.9	8.1	66.17	2	2	4	26.2336	1
1	1	1	1	2	2	2	0	1	64	110	17.1	1	1.23	60	31	32	2	13.5	13.3	47	2	2	3.6	27.3438	1
1	1	2	1	1	1	2	0	0	54	138	12.5	2	1.51	52	25	23	2	9	9	44	2	2	3.1	27.7008	1
1	4	2	2	1	2	2	0	1	60	80	16	2	1.42	94	70	30	2	13.2	13.2	142	2	2	3.6	24.9257	1
1	1	2	1	1	2	2	0	2	67	101	13.4	5	3.82	68	40	20	2	9.5	9.5	27	2	2	3.1	22.7732	1
1	1	1	2	1	1	2	0	2	57	92	15.2	5	4.3	101	51	26	2	11	10.8	21.67	2	2	3.5	24.6181	1
2	1	2	2	2	1	1	0	0	42	53	13.9	5	3.94	98	60	23	2	10.1	10.1	23	2	2	3.2	20.2395	0
1	1	2	2	2	2	2	0	1	27	78	14.7	4	3.42	70	48	33	2	14.6	13.9	20.75	2	2	3.5	25.5036	0
1	1	2	2	2	1	1	1	0	58	99	16.7	6	5.49	73	44	34	2	14	14	52.08	2	2	3.9	24.754	0
2	1	2	1	2	2	1	1	1	75	75	12.9	9	11.75	173	121	24	2	6.6	6.6	17.67	2	2	3.7	21.6441	0
2	1	2	1	2	2	2	0	0	79	164	11.6	7	7.46	101	65	20	2	7.4	7.4	73	2	2	3.6	25.8035	0
1	1	2	1	2	2	1	0	1	79	101	10.5	7	8.67	#NULL!	#NULL!	27	2	8.7	7.4	27	2	2	3.7	17.9997	0
1	1	2	2	2	2	2	0	1	22	68	15.7	2	1.51	30	15	33	#NULL!	14.4	14.4	23	2	2	3.7	29.3208	0
1	1	2	1	2	2	1	1	0	63	147	16	6	5.16	159	124	28	1	11.2	11.2	28	2	2	3.4	22.5832	0
2	2	2	2	2	2	2	0	0	26	56	13.8	4	3.37	155	35	23	2	11.7	11.5	20	2	2	4	34.8157	0
2	1	1	1	1	2	2	1	2	73	53	11.5	7	7.6	90	#NULL!	27	2	10.3	10.3	380	2	2	3.5	22.7233	0
1	1	2	1	2	2	2	0	0	47	76	15.5	2	1.51	109	84	27	2	12.2	10.2	24	2	2	3.2	21.1389	0
1	1	2	1	2	2	1	1	1	55	88	11.7	2	1.51	285	240	26	2	7.8	7.8	20	2	2	3.3	21.9377	0
2	1	2	2	2	2	1	0	0	35	42	11.9	5	4.38	87	66	26	2	10.3	#NULL!	22.42	2	2	3.2	21.3593	0
1	4	2	2	2	2	2	0	0	50	112	17.3	5	4	79	56	33	2	14.1	11.8	20.67	2	2	3.2	23.3067	0
2	1	2	1	2	2	2	1	1	65	91	11.8	5	3.07	199	155	25	2	7.9	7.8	22	2	2	3.2	23.4236	0
2	3	2	2	1	2	2	1	1	53	51	14.2	4	3.37	77	30	26	2	11.9	11.9	24	2	2	3.4	21.8314	0
2	2	2	2	2	2	2	0	1	36	53	9.8	4	3.37	41	14	24	2	9.5	9.4	28	2	2	4	18.2857	0
1	1	2	2	1	2	2	0	0	65	96	12.4	4	2.23	106	77	21	2	8.4	8.4	22	2	2	3.9	22.9803	0
1	2	2	2	2	2	2	0	0	25	72	14.7	3	2.08	238	149	20	2	7.5	7.5	25	2	#NULL!	3.4	21.0828	0
1	1	2	1	2	2	2	1	0	65	766	12.3	6	4.19	282	224	21	2	7.1	6.2	62	2	2	3.4	19.0451	0
1	1	2	1	2	2	1	0	1	59	98	13	2	1.51	109	65	26	2	10.2	10.2	21.67	2	2	3.2	29.0606	0
1	1	2	1	2	1	2	0	1	53	85	14.9	2	1.51	151	115	29	2	10.3	10.3	27.17	2	2	3.4	24.8016	0
1	1	2	2	1	2	1	1	1	57	81	15.1	4	2.57	289	98	26	1	10.4	10.4	67	2	2	3.2	19.8616	1
2	1	2	1	1	1	2	1	0	58	54	12	7	7.48	130	101	24	2	7.9	7.9	49.42	2	2	4	25.1185	0
1	1	2	1	2	2	2	0	1	26	92	14.7	3	2.27	107	74	27	2	11.9	11.6	23	2	2	3.7	23.0796	0
1	2	2	2	2	1	2	1	0	61	97	14	3	2.14	128	100	26	2	10.1	9.8	27	2	2	3.8	25.5102	1
1	1	2	1	1	2	1	0	1	55	112	12.3	2	1.51	197	101	26	2	11.4	8.6	49	2	2	3.5	19.1835	0
1	4	2	1	2	1	2	0	1	63	122	15	5	3.4	95	66	31	2	11.8	11.4	25	2	2	3.2	31.0303	0
1	1	2	1	2	1	2	0	0	52	80	14.5	2	1.51	90	68	26	2	12.9	11.4	47	2	2	3.7	27.1092	0
1	1	2	1	2	2	1	0	2	39	104	16	3	2.27	69	42	28	2	12.8	12	20	2	2	3.1	28.5938	0
2	1	2	1	2	1	2	0	1	62	75	9.6	8	8.99	94	59	19	2	5	5	29.5	2	2	3.6	17.4833	1
2	1	2	2	2	2	2	0	0	21	51	14.6	1	1.22	108	84	23	2	11.7	8.9	25	2	2	3.2	19.3078	0
1	1	2	1	1	2	2	0	1	52	80	14.5	2	1.51	230	176	27	2	10.1	10.3	51	2	2	4	24.7567	0
2	4	2	2	2	2	2	0	0	43	99	12.7	3	2.08	140	86	27	2	10.4	10.4	62	2	#NULL!	3.8	25.7617	0
1	1	2	1	2	2	2	1	1	49	82	13.9	2	1.51	90	67	27	2	10.8	10.2	25	2	2	3.9	22.4088	0
2	1	2	2	2	2	2	0	0	69	58	13.5	8	10.14	180	120	21	2	9.4	9.2	23	2	2	4	24.1635	0
2	1	2	2	2	2	2	1	1	70	63	13.2	9	10.77	110	65	23	2	8.6	8.6	25.67	2	2	3.7	18.2222	0
1	1	2	1	2	2	1	0	0	80	131	12.7	10	14.44	121	86	26	2	9.5	9.5	74	2	2	3.9	26.3535	0
1	1	2	1	2	2	2	0	1	54	100	15.2	5	4	103	73	23	2	9	9	18	2	2	3.1	21.4109	0
1	3	1	1	2	2	2	0	1	47	100	17	2	1.51	96	69	30	2	12.6	11.8	49	2	2	3.2	27.9931	0
2	1	1	1	2	2	2	1	1	53	88	11.9	6	5.48	204	130	20	2	9.2	8.5	90	2	2	3.5	25.1177	0
2	1	2	1	1	1	2	0	2	71	696	11.5	9	13.4	85	62	19	2	10.5	10.5	51	1	#NULL!	4	24	0
1	4	2	1	2	2	2	0	2	60	64	14.5	2	1.42	68	35	26	2	10.8	8.3	23.25	2	#NULL!	3.4	36.6149	1
1	3	2	1	1	1	2	0	1	69	77	14.4	5	4.44	85	47	26	2	9.1	9.9	25.17	2	2	3.6	22.5896	0
1	1	2	2	1	1	2	0	2	56	58	14.1	3	2.33	97	43	24	2	10	9.1	39.67	2	2	3.7	18.5901	0
1	1	2	1	1	1	2	0	2	45	77	14.7	7	7.35	67	32	31	2	13.8	12.4	28	2	2	3.9	33.8431	0
1	1	2	1	2	1	2	0	1	54	103	12.9	2	1.54	77	31	23	2	8.6	8.6	16.45	2	2	3.2	25.2043	0
1	1	1	1	1	1	2	0	1	61	91	14.7	5	3	57	27	28	2	13	12.9	28	2	2	3.3	20.8997	0
1	3	1	1	1	1	2	0	1	47	88	12.6	1	1.33	84	48	27	2	11.2	9.7	22	2	2	4	32.3232	0
1	1	2	1	2	1	2	0	2	67	83	12.5	5	3.91	107	59	22	2	11.8	9.3	38.25	2	2	3.2	19.7055	0
1	1	2	1	2	2	2	0	1	61	87	13.3	1	1.01	89	#NULL!	29	2	10.3	10.3	21	2	2	3.7	24.3046	0
1	2	2	1	1	1	2	0	1	69	84	14.1	2	1.7	68	52	27	2	12.2	12.2	26	2	2	3.9	27.2392	0
1	4	2	1	1	1	2	0	2	54	79	14.7	5	4.39	83	77	29	2	10.5	10.5	18	2	2	3.1	26.1618	0
1	2	1	1	1	1	2	0	1	52	107	15.3	1	1.33	103	56	28	2	12.5	12.5	31	2	2	3.1	31.2452	0
1	4	2	1	2	2	2	0	1	68	123	14.6	2	1.59	84	42	26	2	12.2	10.7	48	2	2	3.6	22.2908	0
1	1	2	1	1	2	2	0	0	59	65	13.1	0	0.88	90	72	22	2	5.6	9.6	21	2	2	3.8	21.9899	0
1	1	2	2	1	2	2	0	1	51	75	14.4	2	1.51	68	46	26	2	10.9	10.9	24	2	2	3.2	23.1978	0
1	2	2	1	1	2	2	0	1	55	74	13.3	0	0.88	84	62	26	2	9.5	7.8	47	2	2	3.9	24.2578	0
1	1	2	2	1	2	2	0	1	54	90	14.5	2	1.51	90	53	27	2	11.6	11.5	42	2	2	3.7	22.8405	0
2	2	2	2	2	2	1	0	1	64	77	11.8	2	1.7	92	45	20	2	8.1	8.1	150	2	2	3.7	28.4087	0
1	3	1	1	1	2	2	0	2	59	145	13.8	1	1.33	117	57	21	2	9.6	9.6	22	2	2	3.7	23.8248	0
1	1	2	1	1	2	2	0	2	61	92	14.7	2	1.52	71	41	26	2	11.2	9.9	26	2	2	3.7	23.7118	0
1	1	2	2	1	2	2	0	2	54	134	12.8	3	2.28	81	42	26	2	10.7	10.7	24	2	2	3.4	25.8044	0
2	1	2	1	1	2	2	0	1	71	41	11	6	4.54	#NULL!	#NULL!	26	2	8.3	8.3	26	2	2	3.6	23.682	0
1	2	1	1	1	2	2	0	1	58	101	14.3	0	0.88	71	42	26	2	12.2	12.2	52	2	2	3.7	33.2479	0
1	1	2	2	1	1	2	0	1	49	90	15.6	1	1.33	76	42	29	2	11.6	9.7	25	2	2	3.6	27.6361	0
1	1	1	1	1	2	2	0	1	53	82	13	0	0.88	83	38	27	2	12.7	12.2	26	2	2	3.6	18.7783	0
1	2	2	1	1	2	2	0	2	59	134	12.4	3	2.28	84	44	26	2	11	10.6	48	2	2	3.9	27.1075	1
2	1	2	1	2	2	1	0	2	75	103	12.4	6	5.18	51	25	23	2	9.4	9.4	27	2	2	4	25.9319	0
1	1	2	2	1	2	2	0	2	27	70	13.8	1	1.33	89	#NULL!	27	2	10.4	8.5	40	2	2	3.7	22.7204	0
1	4	1	1	1	2	2	0	2	53	133	14.9	1	1.33	96	43	23	2	9.5	7.2	49	2	#NULL!	3.1	21.7955	0
1	1	2	1	1	2	1	0	3	68	84	16.4	7	8.53	117	#NULL!	33	2	13	8.7	48	2	2	3.8	23.084	0
1	1	2	2	1	1	2	0	1	64	82	14	1	1.23	107	73	24	2	11.5	10.8	44	2	2	3.9	25.1613	0
1	1	2	2	1	2	2	0	1	57	84	14	0	0.88	54	29	29	2	13	12.4	21	2	2	3.5	23.255	0
1	1	1	1	1	2	2	0	0	72	141	10.5	3	2.07	65	22	20	2	7.3	7.3	28	2	2	3.7	23.5078	0
1	1	1	1	1	1	2	0	1	66	71	13.4	2	1.4	79	41	29	2	9.9	9.9	20	2	2	3.2	33.5315	1
1	1	2	1	1	2	2	0	1	63	86	15.2	1	1.15	89	46	23	2	8.8	8.8	23	2	2	3.1	24.5319	0
1	1	1	1	1	1	2	0	0	72	85	14	3	2.07	47	26	27	2	13.1	12	25	2	2	3.9	27.31	0
1	1	2	1	1	1	2	0	1	49	67	13	0	1	91	55	22	2	10	10	19	2	2	4	23.5078	0
1	2	2	2	1	1	2	0	1	73	110	11.3	3	2.21	70	40	20	2	8.9	8.9	28	2	2	4	24.8358	0
2	1	2	1	1	2	2	0	0	68	62	13.1	5	4.16	102	#NULL!	21	2	8.3	8.3	17	2	2	3.4	23.8667	0
1	1	2	1	1	2	2	0	1	49	88	16.6	1	1.33	54	28	29	2	12.7	12.7	22	2	2	3.6	26.9896	0
1	1	1	2	1	2	1	0	3	53	154	12.5	3	2.59	84	45	25	2	9	9	19	2	2	3.9	26.5625	0
1	3	2	1	1	2	2	0	2	57	84	14	3	2.28	70	42	26	2	11.6	11.6	29	2	2	3.3	31.0447	0
1	1	2	1	1	2	2	0	1	50	95	15.3	0	0.88	75	41	28	2	13.5	12.3	23	2	2	3.1	23.5969	0
1	1	2	1	2	1	2	0	0	57	209	14.6	2	1.68	105	51	25	2	9.5	9.5	51.58	2	2	3.5	33.0904	0
2	1	2	2	2	1	1	0	1	62	66	12.5	4	2.83	83	45	22	1	8.7	8.7	48	2	2	3.5	29.1128	0
1	4	2	1	2	1	1	0	2	52	84	13.4	1	1.33	83	45	25	2	10.7	10.7	26.42	2	#NULL!	3.9	26.6184	0
1	2	2	1	1	1	2	0	1	46	95	17	0	0.88	107	56	34	2	14.7	13.2	20	2	2	3.2	27.5482	0
1	3	1	1	1	2	2	0	0	52	95	15.2	0	0.88	97	46	27	2	12.1	10.8	32	2	2	3.7	26.1583	0
1	2	1	2	1	2	2	0	1	53	69	13.5	0	0.88	93	45	27	2	8.1	8.1	48	2	2	3.4	35.208	0
1	1	2	1	1	2	2	0	1	63	80	14.2	1	1.15	76	57	28	2	10	10	29	2	2	3.5	26.1012	0
1	1	2	2	1	2	1	0	3	62	84	12.9	6	5.88	156	87	28	1	12.1	12.1	93.75	2	2	4	23.486	1
1	1	1	2	1	1	2	0	0	55	77	13	0	0.88	80	48	27	2	9.9	9.9	72	2	2	3.4	24.7676	0
1	2	2	1	1	1	2	0	1	52	80	14.5	0	0.88	100	57	27	2	10.3	12.4	27	2	2	3.6	34.9413	0
1	1	2	1	2	2	2	0	1	56	112	14.6	1	1.33	68	34	26	2	10.9	10	30.67	2	2	4	24.0538	0
1	1	2	1	1	2	1	0	1	72	97	13.8	5	3.91	67	34	23	2	12	8	55	2	2	3.7	20.2913	0
1	1	2	1	1	1	2	0	0	66	120	16.1	6	4.6	85	44	31	2	12	10	23	2	2	3.5	29.7608	0
1	1	2	2	2	1	2	0	1	61	110	14.2	3	2.47	98	40	27	2	10.7	10.7	28	2	2	4	26.1583	0
1	4	2	1	2	1	2	0	1	50	89	14	0	0.88	93	54	23	2	11.6	10.1	21	2	2	3.6	23.9486	0
1	1	2	1	1	1	2	0	1	67	92	16.1	2	1.49	91	48	29	2	10	10	22	2	2	3.7	24.9199	0
1	1	2	1	2	1	2	0	0	42	91	13.8	0	0.88	98	48	31	2	13.8	10.6	20.5	2	2	3.6	23.8304	0
1	1	2	2	1	2	2	0	2	43	91	14.2	5	4.39	79	49	25	2	10.7	10.7	46	2	2	3.3	22.68	0
1	4	2	1	1	2	2	0	2	68	207	13.2	5	4.51	72	29	20	2	11.1	5.9	117	2	2	3.5	22.8374	0
1	1	2	1	1	2	2	0	2	46	78	15	3	2.59	67	37	32	2	12.4	12.2	26	2	2	3.6	25.5296	0
1	1	2	2	1	2	2	0	1	61	84	16.6	1	1.01	89	54	26	2	11.5	9.1	27	2	2	3.2	20.532	0
1	1	1	1	1	2	2	0	1	65	75	15.9	2	1.31	67	34	29	2	11.9	11.9	54	2	2	3.3	26.0275	0
1	1	1	1	1	2	2	0	2	52	80	14	1	1.33	54	0	27	2	11.8	10.3	22	2	2	3.9	20.702	0
1	1	2	1	2	1	2	0	1	62	96	13.4	3	1.83	133	83	26	2	8.2	8.2	21.67	2	2	3.4	25.6568	0
1	3	1	1	2	1	2	0	1	48	110	16.4	4	2.64	#NULL!	#NULL!	41	2	15.5	14.9	31	2	2	3.1	20.3074	0
1	1	2	1	1	1	1	0	2	75	204	12.5	11	20.04	#NULL!	#NULL!	30	2	9.7	9.7	27	2	2	3.9	23.9	0
1	2	2	2	1	1	1	0	2	57	67	11.9	3	2.28	132	72	26	2	10.3	9.4	73	2	2	3.6	27.2817	1
1	1	2	1	2	1	2	0	1	61	91	14.6	1	1.01	59	33	26	2	10.2	10.2	24	2	2	3.1	24.1117	1
1	3	2	1	2	2	2	0	1	57	116	14.4	0	0.88	89	51	20	2	11.8	10.2	28	2	2	3.7	25.8478	0
1	1	2	1	1	2	2	0	1	53	88	12.4	1	1.33	#NULL!	#NULL!	33	2	10.7	10.7	24	2	2	4	34.7059	0
1	1	2	1	1	1	2	0	0	50	95	15.9	0	0.88	53	26	28	2	9.8	9.8	51	2	2	3.1	24.093	0
1	1	2	1	1	2	2	0	1	59	89	14.8	0	0.88	69	33	25	2	12	12	26	2	2	3.8	26.7188	0
1	1	2	1	1	1	2	0	0	39	88	14.6	2	1.51	89	51	28	2	13.3	12.1	26	2	2	3.9	36.8846	0
1	1	2	1	1	2	2	0	2	63	89	14.6	2	1.73	127	66	26	2	10.8	9.7	20	2	2	3.2	25.1024	0
1	1	2	1	1	1	2	0	1	72	84	13.9	5	3.52	70	32	24	2	10.2	10.2	20	2	2	3.2	25.9375	0
1	1	1	1	2	1	2	0	1	58	106	13.2	1	1.33	86	43	26	2	10.6	10.5	51.58	2	2	3.3	23.4172	0
1	1	2	2	1	1	1	0	2	69	90	15.5	3	2.56	86	44	29	2	13.2	13.2	23	2	2	3.5	24.7391	0
1	4	2	2	2	1	2	0	0	66	79	14.9	4	2.38	102	69	27	2	9.3	9.3	25.17	2	2	3.1	24.3865	0
1	1	2	1	1	1	2	0	1	51	72	16.3	2	1.68	100	75	25	2	9.7	9.3	21	2	2	3.3	29.551	1
1	2	2	2	2	2	2	0	1	58	63	15.5	0	0.88	69	34	29	2	14.2	11.7	24	2	2	3.4	25.462	0
1	1	2	1	1	2	2	0	1	60	77	15.5	1	0.94	84	47	28	2	12.6	12.6	25	2	2	3.7	29.4839	0
1	1	2	1	1	2	2	0	1	73	137	12.8	3	2.21	65	31	23	2	8.4	7.8	28	2	2	3.7	23.1911	0
1	1	2	2	1	2	2	0	0	67	90	14.7	3	2.42	#NULL!	#NULL!	33	2	11	10.9	51	2	2	3.8	24.4229	0
1	2	1	1	1	1	2	0	0	59	71	15.8	2	1.54	92	54	28	2	12	12	19	2	2	3.6	26.7755	0
1	1	2	1	1	2	2	0	2	54	126	15.1	5	4.3	152	82	28	2	12.3	10.7	102	2	2	4	23.9137	1
2	1	2	2	1	2	2	0	2	62	61	12.3	5	3.81	101	56	21	2	9.7	9.2	29	2	2	3.9	31.2438	0
1	3	1	2	1	2	2	0	2	62	36	14.7	4	2.77	76	56	26	2	8.5	8.5	99	2	2	3.5	26.8734	0
1	1	2	1	1	1	2	0	1	52	90	13	2	1.88	163	103	23	2	11.2	9.1	44	2	2	3.1	24.9796	0
1	1	2	1	1	1	2	0	1	70	106	13.2	5	3.16	66	28	24	2	9.3	9.3	26	2	2	3.5	23.1834	0
1	3	2	1	1	2	2	0	0	51	60	13.2	0	0.88	94	51	26	2	11	11.8	31	2	2	3.9	25.5296	0
1	2	2	2	1	2	2	0	2	54	71	13.2	1	1.33	66	30	33	1	12.1	11.5	48	2	2	3.9	22.3457	0
1	1	2	1	1	1	2	0	1	49	78	14.2	2	1.78	83	49	22	2	9.3	8	48	2	2	3.5	20.9343	1
1	1	2	1	1	1	2	0	1	61	86	15.8	1	1.01	84	36	29	2	13.2	12.5	27	2	2	3.2	24.841	0
1	1	1	1	1	2	2	0	1	64	102	13.8	2	1.85	108	40	23	2	10.7	9.6	21	2	2	3.3	20.5499	0
2	2	1	1	1	1	2	0	2	82	68	11.1	9	13.07	92	55	22	2	8.9	8.4	26	2	2	3.7	23.7812	0
1	1	1	1	2	1	2	0	2	67	96	13.4	3	2.25	76	54	26	2	10.4	10.4	18.3	2	2	3.3	23.3976	0
1	4	2	2	1	1	2	0	1	63	114	13.3	2	1.73	59	25	28	2	11.5	11.5	18	2	2	3.9	24.9337	0
1	2	2	1	1	2	2	0	1	70	98	13.7	5	3.09	75	39	26	2	12.4	11.7	25	2	2	3.7	28.0052	0
1	1	2	1	1	2	1	1	3	74	96	13.7	6	6.73	133	87	26	2	10.3	9.2	30	2	2	3.2	21.6713	1
1	1	2	2	2	1	2	0	1	59	101	15.5	3	2.33	83	46	27	2	11.9	11.9	23.33	2	2	3.6	27.6647	0
2	1	2	1	1	1	2	0	1	60	62	13.9	4	2.28	117	60	26	2	8.5	8.5	23	2	2	3.8	21.378	0
1	1	2	2	1	1	2	0	0	72	104	13.8	7	6.05	109	60	28	2	12.1	11.2	41	2	2	3.9	27.648	0
1	1	2	2	1	1	2	0	1	37	57	14	0	1	114	38	33	2	13	13	21	2	2	4	25.4694	0
1	2	2	1	1	2	2	0	2	70	106	12.8	6	4.63	82	43	25	2	11.3	11.1	22	2	2	3.1	28.251	0
1	1	2	1	2	1	2	0	1	67	76	12.5	6	6.34	88	40	26	2	10.3	9.9	25	2	2	3.9	26.8901	0
1	1	2	2	1	2	2	0	1	54	136	12.9	2	1.51	91	50	23	2	10.5	9.8	50	2	2	3.6	25.4496	0
2	1	2	1	1	2	2	0	1	67	55	12.4	3	2.06	52	29	22	2	9.6	9.6	28	2	2	3.2	24.6711	0
1	1	2	1	2	1	2	0	0	60	88	13.6	1	0.94	89	45	23	2	8.7	8	27.17	2	2	3.8	22.5306	0
1	1	2	2	1	1	2	0	1	44	100	14.4	3	2.28	100	47	24	2	12.1	11.4	21	2	2	3.2	23.597	0
1	1	2	1	1	1	2	0	2	68	76	15.1	5	4.08	92	52	28	2	13.2	13.1	21	2	2	4	25.8345	0
1	3	2	1	1	1	2	0	1	63	194	12.5	1	1.15	104	47	23	2	9.3	9.1	25	2	2	3.4	30.1103	1
2	2	1	2	1	2	1	1	1	71	105	11.3	7	7.19	180	119	19	2	8.1	7.9	119	2	2	3.9	24.5484	1
1	1	2	1	1	1	2	0	0	57	67	14.6	0	0.88	#NULL!	#NULL!	35	2	12.5	12.5	26	2	2	3.2	23.8895	0
1	2	2	1	1	2	2	0	1	60	112	14.8	2	1.42	78	44	21	2	10.4	10.4	28	2	2	4	17.8145	0
1	2	2	1	1	2	2	0	1	53	95	15.8	0	0.88	99	56	27	2	12.8	12.6	21	2	2	3.7	30.6953	1
1	3	2	1	1	2	2	0	0	58	99	13.9	0	0.88	65	31	23	2	10.8	10.8	22	2	2	3.3	27.9904	0
1	1	2	1	1	1	2	0	1	63	113	14.7	3	1.96	115	74	28	2	10.7	10.7	26	2	2	3.4	29.7578	0
1	1	2	1	1	1	2	0	2	52	58	14.2	7	7.35	76	36	25	1	8.4	8.4	43	2	2	3.2	23.8751	0
2	3	2	2	2	2	2	0	0	61	76	14	4	2.37	78	51	25	2	11.5	10.1	20.42	2	2	3.2	26.2227	0
1	3	2	1	1	2	2	0	2	70	78	12.6	8	11	81	0	23	2	9.1	9.1	15	2	2	4	25.3069	0
1	2	2	2	1	2	2	0	3	55	74	12.2	5	4.87	98	50	20	1	10	8.9	77	2	2	3.5	18.9036	0
1	1	1	1	1	1	2	0	1	49	90	16.5	4	2.64	155	115	30	2	11.7	11.7	26	2	2	3.2	32.0649	0
1	1	2	2	2	1	2	0	1	61	88	14.7	1	1.01	117	59	31	2	13.6	12.5	22	2	2	3.3	26.5021	0
1	1	2	1	1	2	2	0	0	61	64	15.3	1	1.01	84	47	25	2	9	9	28	2	2	3.7	31.4173	0
1	1	2	1	1	1	2	0	1	42	58	15.4	2	1.51	68	35	26	1	12.7	12.1	50	2	2	3.3	26.9274	0
1	2	2	1	1	1	2	0	0	53	86	14.1	2	1.54	85	49	22	2	9.7	8.4	22	2	2	3.1	23.9188	0
1	1	1	1	1	1	2	0	2	61	100	14.1	2	1.52	101	77	28	1	9.2	8.8	93	2	#NULL!	3.7	23.9188	0
1	1	2	2	1	1	1	0	1	51	108	10.8	4	2.87	124	69	23	2	9	9	46	2	2	3.7	23.8899	0
1	1	2	2	2	1	2	0	2	77	94	15.5	5	4.29	111	61	23	2	9.1	8.2	22	2	2	3.7	19.8286	0
1	1	2	1	1	1	1	0	2	80	78	15	8	8.81	95	67	25	2	9.8	9.8	46	2	2	4	23.0518	0
1	3	2	1	1	2	1	0	3	51	83	14.9	2	1.51	90	43	27	2	12.9	10.6	74	2	2	3.3	23.6312	0
1	1	2	1	1	2	2	0	1	57	77	15.1	0	0.88	160	65	21	2	9.1	9.1	44	2	2	3.3	24.3265	0
1	2	2	1	1	1	2	0	2	68	79	11.2	7	6.98	53	25	24	2	10.2	9.2	21.17	2	2	3.4	23.9516	0
1	1	2	1	1	1	1	0	2	73	107	13.7	7	9.03	88	52	29	2	11.6	11.3	20	2	2	3.7	32.6172	0
1	1	2	2	1	1	2	0	1	50	96	16.2	0	0.88	90	45	27	2	12.6	11.3	29	2	2	3.8	23.6652	0
1	1	1	1	1	1	2	1	1	70	109	12.5	3	1.82	87	60	20	2	9.9	9.9	24	2	2	3.9	24.196	0
1	1	1	1	2	1	1	1	3	63	334	11.4	14	52.28	156	79	20	1	8.2	7.8	93.67	2	2	4	20.4382	0
1	1	2	1	2	1	2	0	0	63	62	13.5	1	1.15	83	41	24	2	8.7	8.5	26.17	2	2	3.4	22.6562	0
1	1	1	1	1	2	2	0	1	67	109	14.5	4	2.55	100	56	26	2	12.3	12.3	17	2	2	3.7	22.4059	0
1	1	2	1	1	2	2	0	1	61	72	12	3	1.72	89	47	25	2	8.6	8.6	20	2	2	3.1	27.3438	0
1	1	2	1	2	1	2	0	1	61	85	14.7	1	1.01	95	58	28	2	12.2	12.2	26	2	2	3.6	27.2633	0
1	1	2	1	2	2	2	1	2	57	104	13.5	3	2.27	191	126	24	2	10.8	10.6	49	2	2	3.7	28.8155	#NULL!
1	4	2	1	1	1	2	0	0	57	79	15.3	0	0.88	130	71	24	2	10.2	10.2	26	2	2	3.1	26.1752	0
1	4	1	1	1	1	2	0	2	64	115	13.3	4	3.51	77	35	23	2	7.1	7.1	46	2	2	3.4	26.6097	0
1	1	2	1	1	1	2	0	1	60	89	15.3	3	1.65	158	83	29	2	9.6	9.6	23	2	2	3.8	30.0621	1
1	1	1	1	1	1	2	0	0	63	110	13.1	3	1.96	111	49	22	2	10.7	10.3	18	2	2	3.1	25.8196	0
1	3	2	1	2	1	2	0	1	61	97	13.3	1	1.01	#NULL!	#NULL!	38	2	13	10.9	19	2	2	3.7	19.6927	0
1	1	1	1	1	1	2	0	3	67	577	9.5	11	22.8	178	113	20	2	8.4	8.1	72	2	2	4	29.7576	0
1	4	1	1	1	1	2	0	0	56	87	14.5	0	0.88	64	31	22	2	9.7	8.7	28	2	#NULL!	3.7	21.988	0
1	1	2	1	1	2	2	0	0	57	92	15	0	0.88	64	25	25	2	11.1	11.1	21	2	2	3.1	27.31	0
1	1	1	1	1	1	1	0	2	74	153	11.7	10	17.73	78	31	20	2	10	10	27.5	2	2	3.1	23.8744	0
1	4	1	2	1	1	2	0	2	61	83	13.3	1	1.01	#NULL!	#NULL!	40	2	12.1	12.1	25	2	2	3.6	22.6939	0
1	1	1	1	1	2	1	1	2	59	79	13.8	1	1.33	107	66	23	2	10.1	10.1	28	2	2	3.7	22.8624	1
1	2	1	1	1	1	1	0	2	46	115	14.2	3	2.33	111	67	29	2	10.3	9.9	22	2	2	3.9	29.7143	0
2	1	1	1	2	1	2	0	1	70	66	12.5	6	4.24	112	45	20	2	10.9	10.9	27.83	2	#NULL!	4	24.6467	0
1	1	2	1	1	2	2	0	1	52	108	13.6	0	0.88	51	26	30	2	11.2	9	22	2	2	3.8	22.0243	0
1	1	2	1	1	2	1	1	0	66	91	14	4	2.38	229	139	26	2	10.2	9.5	17	2	2	3.1	26.1286	1
1	4	1	1	1	2	2	1	0	73	109	15.5	3	2.21	92	57	25	2	10.9	8.6	19	2	2	3.9	29.7521	0
1	2	1	1	1	2	2	0	2	57	78	15.7	1	1.33	88	42	26	2	14.9	12.6	26	2	2	4	29.1749	0
1	2	1	1	1	2	2	1	2	68	91	15.5	3	2.4	80	41	32	2	12.2	12.2	20	2	2	3.4	25.2385	0
1	2	2	1	1	2	2	0	1	63	128	13.4	1	1.15	64	29	26	2	9.4	9.4	24	2	2	3.1	23.0104	0
2	1	1	1	1	2	2	1	0	62	51	15.1	2	1.49	138	98	20	2	9.8	9.8	49	2	2	3.4	37.3333	1
2	1	2	1	1	1	2	0	2	84	88	10.3	7	9.05	80	65	18	2	11.2	10.7	26	2	2	3.5	21.7113	0
1	2	2	1	1	1	2	1	1	51	73	13	2	1.51	74	34	25	2	8.1	7.9	43	2	2	3.5	28.764	0
1	3	1	1	2	1	1	0	3	59	75	11.1	3	2.59	108	0	21	2	8.5	8.5	42	2	2	4	20.4152	0
1	1	2	1	1	2	2	0	0	75	92	12	6	4.27	93	75	24	2	9.1	9.1	30	2	2	3.8	26.6852	0
1	3	2	1	2	2	2	0	2	52	73	8.9	1	1.33	85	45	20	1	8.9	8.7	46	2	2	3.8	27.6817	0
1	1	1	1	1	2	2	0	1	64	65	14.5	2	1.85	99	46	26	2	9.4	9.4	26	2	2	3.4	25.9601	0
1	1	2	1	1	2	2	1	1	58	79	15.7	0	0.88	73	38	32	2	10.4	10.4	75	2	2	3.9	25.4581	1
1	1	1	1	2	2	2	0	1	40	62	15	0	0.88	74	45	28	2	12.2	12.2	26	2	2	3.3	27.0641	0
2	1	1	1	1	2	1	0	2	56	97	11.3	6	7.01	79	69	22	2	9.1	8.2	70	2	2	3.5	20.412	0
1	1	1	1	1	1	2	0	2	48	88	14.1	3	2.28	69	32	26	2	12.1	11.5	18	2	2	3.6	21.9354	0
1	1	1	1	1	1	1	0	1	53	53	13.9	2	1.54	64	35	28	2	10.3	10.3	19	2	2	3.9	22.1875	0
1	2	1	1	1	2	1	0	2	74	90	15.1	6	6.61	129	74	30	2	11.7	11.6	46	2	2	3.8	30.4832	1
1	1	1	1	1	1	2	0	3	67	58	14.1	5	4.33	93	52	24	2	9.1	8.2	69	2	2	3.5	19.3548	0
2	1	1	1	1	2	2	0	1	72	99	11.6	5	4.28	102	57	23	2	15.7	12.1	38	2	2	3.2	26.2853	0
1	1	1	1	1	1	2	0	1	75	132	13.8	6	4.27	97	64	22	2	10.3	10.3	25	2	2	3.1	23.9188	0
1	1	2	1	2	2	2	0	0	68	101	14.5	6	6.07	118	72	26	2	10.3	9.6	25.33	2	2	3.6	24.2452	0
2	1	2	1	2	2	2	0	0	76	50	14	12	29.45	#NULL!	#NULL!	30	2	13.1	13	67.5	2	2	4.3	27.2565	1
1	1	2	1	2	2	2	0	0	52	93	15.8	2	1.51	121	74	29	2	12	12	27	2	2	4.6	30.4878	1
1	1	2	2	2	2	2	0	1	48	76	15	2	1.51	88	63	29	2	11.2	11.2	26.83	2	2	4.7	19.721	1
1	2	2	1	1	1	2	0	1	65	101	13.6	3	1.98	105	65	30	2	10.1	10.1	25	2	2	4.3	32.7449	1
1	4	1	2	2	1	2	0	1	57	72	13.1	0	0.88	87	55	24	2	10.2	9.6	26.58	2	#NULL!	4.7	24.1685	1
1	1	2	2	2	1	2	0	2	21	84	14.3	6	6.53	66	49	31	2	11.4	11.4	43.83	2	2	4.2	18.9617	1
1	4	2	1	2	1	2	0	0	72	135	11.9	3	2.07	87	56	23	2	9.8	9.7	18	2	2	4.7	24.6069	1
1	1	2	1	2	1	2	0	2	56	78	13.8	1	1.33	119	58	29	2	13.2	11.7	23.58	2	2	4.6	25.4987	1
1	1	2	2	2	2	2	0	0	54	96	14.1	2	1.51	95	61	26	2	11.7	10.1	27.75	2	2	4.9	29.0861	1
1	1	2	1	2	1	2	0	0	58	85	15.1	0	0.88	94	50	32	2	12.8	8.6	71	2	2	4.3	27.4556	1
2	2	1	1	1	2	2	0	2	69	126	10.9	4	3.53	81	52	20	2	8.6	8.6	28	2	2	5	27.268	1
1	2	2	2	2	1	1	1	2	51	71	13.6	4	4.13	148	106	27	2	10.4	10.4	24	2	2	4.1	23.0435	1
1	2	2	2	2	1	1	1	2	41	101	15.9	5	3.94	192	114	27	2	13.6	13.1	25.25	2	2	4.2	22.6644	0
2	1	2	1	2	2	1	1	1	57	55	13.6	3	2.08	179	131	25	2	11.6	10.3	25.08	2	2	4.5	22.5183	1
2	1	2	2	2	2	2	0	0	24	58	14.9	3	2.08	80	46	20	2	10.2	9.6	70.33	2	2	4.8	24.677	0
1	1	2	2	2	2	2	1	0	53	75	11.8	2	1.51	228	189	29	2	9.4	7.6	46	2	2	4.4	16.5839	1
2	1	2	1	2	2	2	0	1	80	57	13.1	8	7.94	118	74	21	2	7.6	7.6	38	2	2	4.8	25.9181	0
2	1	2	1	1	2	1	1	1	50	63	10.3	6	5.48	#NULL!	#NULL!	34	2	10	9	53	2	2	4.4	22.5925	1
1	1	2	1	1	1	2	0	1	69	84	14	2	1.7	102	72	25	2	10.7	10.7	28	2	2	4.1	23.8899	0
2	3	2	2	2	2	2	1	2	62	74	9.8	8	9.72	#NULL!	#NULL!	31	2	9.7	9	33	2	2	4.3	19.052	0
2	2	2	1	2	2	2	0	1	43	70	12.8	3	2.08	139	84	22	2	10.1	10.1	25	2	2	4.2	27.7671	0
1	3	1	1	2	1	2	0	0	43	90	14.2	2	1.51	150	100	26	2	9.6	9.2	24	2	2	4.8	28.5705	0
1	1	2	2	2	2	1	0	0	58	89	11.1	7	8.14	121	67	24	2	7.6	10.8	26	2	2	4.9	15.4266	0
2	4	2	2	2	1	2	0	0	53	70	13.6	3	2.08	50	29	25	2	9.6	9.6	22.75	2	#NULL!	4.4	25	0
1	1	2	1	2	2	2	0	0	70	102	13.2	5	3.08	120	81	25	1	10.5	8.2	115.75	2	2	4.6	22.571	0
2	1	2	2	2	1	1	1	1	78	89	10.4	10	15.73	88	63	14	2	11.7	8.6	92	2	2	4.2	18.1061	1
1	1	2	1	2	1	1	1	0	69	104	13.3	4	2.89	97	68	26	2	12	9.9	75	2	2	4.4	26.5731	1
1	1	2	2	2	2	2	0	1	65	74	13.8	4	2.23	90	62	26	2	10.2	10.2	22	2	2	4.1	23.9995	0
1	1	1	1	2	2	1	0	1	55	97	17.9	2	1.51	154	117	26	2	11.5	11.5	26	2	2	4.7	29.1749	0
2	2	2	2	2	1	2	1	1	40	50	15.3	3	2.08	163	125	25	2	10.8	10.5	20	2	2	4.5	24.6097	0
1	1	2	1	2	2	1	0	0	68	83	13.1	4	2.71	88	61	26	2	10.5	10.5	21	2	2	4.3	17.998	0
2	1	2	2	2	2	1	1	0	64	61	14	5	4.32	127	88	21	2	8.3	8.3	26	2	2	4.3	16.7653	0
2	3	1	1	2	2	2	0	0	65	75	10.7	5	3.07	163	116	22	2	9.4	9.4	23	2	2	4.6	43.1776	0
1	1	2	2	2	2	2	0	1	45	82	15.7	4	3.19	65	41	31	2	13.1	13.1	43.42	2	2	4.9	29.7619	0
2	1	2	2	2	2	2	0	0	44	63	13.4	3	2.08	86	56	26	2	10.5	10.5	24	2	2	4.2	20.3125	0
2	2	2	2	2	2	1	1	2	49	71	14.1	4	3.13	74	57	30	2	12.2	12.2	26	2	2	4.4	21.5045	0
1	3	2	2	2	2	2	0	1	45	73	15.6	2	1.51	81	33	28	2	13.4	13.4	19	2	2	4.1	27.2817	0
1	1	2	1	2	2	2	0	1	55	83	13.5	2	1.51	82	56	26	2	10.7	10.7	24	2	2	4.2	26.9827	0
2	1	2	2	2	2	2	0	1	34	80	12.6	3	2.08	26	7	24	2	10.6	9.6	23	2	2	4.9	20.1362	0
1	4	1	1	2	1	2	0	1	50	95	#NULL!	2	1.51	74	53	25	2	11.3	11.2	23.83	2	2	4.6	23.6244	0
2	1	1	1	2	2	2	0	0	59	67	10.8	3	2.08	104	82	20	2	9.3	9.3	28.67	2	2	4.6	24.0346	0
1	1	2	2	2	2	2	0	1	40	66	15.2	0	0.88	80	62	30	2	13.2	12	27	2	2	4.2	21.0077	0
2	1	2	2	2	2	2	0	0	36	46	12.1	3	2.08	53	15	23	2	11.2	10.1	18	2	2	5	20.8323	0
1	1	2	2	2	2	2	0	0	53	83	15	2	1.51	90	67	28	2	11.5	11.5	26	2	2	4.7	24.224	1
2	1	2	2	2	2	2	0	1	52	52	13.6	3	2.08	35	16	24	2	11.9	11.1	27	2	2	4.2	23.6244	0
1	1	2	1	2	2	1	1	1	72	111	16.1	5	3.51	135	0	28	2	13.3	12.6	19	2	2	4.7	32.0513	1
2	1	2	2	2	2	1	1	2	59	72	15.9	4	3.13	71	53	26	2	11.4	11.4	27.25	2	2	4.6	24.974	0
2	1	2	1	2	2	2	0	0	60	60	12.9	4	2.22	85	67	24	2	9.5	9.5	24	2	2	4.2	29.8185	0
1	1	2	2	2	1	2	1	1	52	80	14.6	3	2.27	111	88	30	2	12.1	11.6	29	2	2	4.8	18.8121	1
1	1	2	1	2	2	2	0	0	41	100	15.9	2	1.51	187	142	28	2	12.1	12.1	23	2	2	4.5	25.2092	0
2	1	2	1	2	2	2	0	1	54	274	9.5	8	10.01	214	144	19	2	10.2	8.3	68.83	2	2	4.5	21.8106	0
2	2	2	2	2	1	1	0	1	32	108	11.5	4	3.13	155	112	27	2	11.1	9.1	103	2	2	4.3	28.2222	0
1	1	1	1	2	2	2	0	0	40	92	15	0	0.88	81	53	32	2	12.1	12.1	19.83	2	2	5	32.4245	0
1	1	2	2	2	2	2	0	1	40	90	15.1	0	0.88	75	50	28	2	11.6	11.6	19	2	2	4.8	22.119	0
1	1	2	2	2	2	1	0	2	71	101	14.1	6	4.92	161	146	27	2	10.4	10.4	30	2	2	5	23.1544	0
1	1	2	1	2	2	2	1	0	65	99	14.8	4	2.78	89	63	23	2	9.6	8.4	71	2	2	4.3	23.0315	1
1	3	1	1	1	1	2	0	1	54	95	12.4	6	4.45	114	77	20	2	10.9	9.4	24	2	2	4.1	20.2991	0
1	1	2	1	2	2	2	0	0	51	86	14.2	2	1.51	80	55	26	2	11	8.8	27.33	2	2	4.3	20.9573	0
1	1	2	1	2	2	2	0	0	57	71	15.1	2	1.51	263	104	26	2	9.6	7.5	47	2	2	4.9	24.9108	0
1	1	2	1	2	1	2	1	0	66	90	11.3	6	4.99	106	55	22	2	9.6	9.4	92	2	2	4.1	17.5697	1
2	1	2	2	2	2	1	1	0	68	57	13.8	5	3.73	90	62	24	2	10.2	10.1	46	2	2	4.7	18.2262	0
1	1	2	2	2	2	2	0	0	67	116	14	4	2.54	115	81	26	2	9.2	9.2	22	2	2	4.5	22.4567	0
2	1	2	2	2	1	1	1	0	54	57	13.8	6	5.48	48	#NULL!	30	2	10.4	10.3	18.58	2	2	5	20.7667	1
2	1	1	1	2	2	2	1	1	68	85	12.7	7	7.71	145	110	30	2	11.8	7.9	50.08	2	2	4.3	23.1247	0
1	1	1	1	1	2	1	0	1	55	105	14.4	4	3.19	107	79	26	2	10.6	10.6	27	2	2	4.3	22.5031	0
1	3	1	1	1	2	1	0	2	48	528	9.7	3	2.53	64	34	21	2	7.8	7.8	31	2	2	4.3	23.2925	0
1	1	1	1	1	2	2	1	3	60	81	15.1	9	10.81	112	56	28	2	10.8	10.8	25.17	2	2	5	25.4374	0
1	1	2	1	1	1	2	0	1	67	75	15.9	4	2.55	78	43	26	2	11.8	11.8	16.58	2	2	5	23.0518	0
1	1	2	1	2	1	2	1	2	70	95	14.6	8	10.09	108	46	30	2	10.9	10.9	28.92	2	2	4.4	24.093	1
1	2	1	1	1	2	1	0	2	53	102	11	3	2.28	95	51	24	2	8.7	8.7	24.17	2	2	4.2	24.5446	0
1	1	2	1	2	1	2	0	1	54	108	15.1	0	0.88	122	74	26	2	9	8.5	66.75	2	#NULL!	4.2	27.0641	0
1	1	1	1	1	1	1	0	1	52	73	13.6	2	1.51	100	51	24	2	10.4	7.3	49.83	2	2	4.2	24.5675	0
1	1	2	1	1	1	2	1	0	60	75	15.4	1	0.94	77	36	31	2	12.5	12.3	25.75	2	2	4.3	30.0838	0
1	1	1	1	1	1	2	0	1	53	63	13.4	6	4.96	101	56	26	2	10.4	10.4	23.75	2	2	4.7	21.875	0
1	1	1	1	2	1	1	0	3	66	106	13.7	9	11.38	175	131	22	1	9	8.8	65.33	2	2	4.6	20.109	0
1	1	2	1	1	1	2	0	2	65	100	14.7	5	3.43	72	33	30	2	13.1	13.1	20.83	2	2	5	24.3893	0
1	1	1	1	1	1	1	0	2	78	114	12.3	9	13.75	181	116	20	2	9	7.8	73	2	2	5	21.1927	0
1	1	2	2	2	1	2	0	1	78	99	12.9	6	5.27	72	55	23	2	8.6	8.6	26.75	2	2	4.3	24.0882	0
1	2	2	1	2	1	2	0	1	43	75	15.4	0	0.88	83	40	27	2	12.1	11.1	22	2	2	4.4	23.8406	0
1	2	2	1	2	1	2	0	1	46	91	13.3	0	0.88	113	46	27	2	11.4	11.4	21	2	2	4.2	30.7411	0
1	3	2	2	2	1	2	0	2	49	70	15.1	3	2.59	104	63	28	2	11.8	11.1	56	2	2	4.7	21.1203	0
1	1	2	2	1	2	2	0	2	51	95	14.3	7	7.35	86	42	28	2	10.6	10.6	22	2	2	4.3	25.0593	0
1	1	2	2	2	1	2	0	1	48	86	16.1	1	1.33	107	53	28	2	12.7	12.7	20	2	2	4.5	27.9904	0
1	1	2	1	1	2	2	0	1	48	83	14.2	0	0.88	92	73	28	2	12.5	12.5	22	2	2	4.4	26.354	0
1	1	2	1	2	2	2	0	1	62	82	15	1	1.07	96	77	27	2	11.1	11.1	48	2	2	4.7	31.0204	0
1	1	2	1	1	1	2	0	0	77	91	13.4	4	2.87	75	38	21	2	8.9	8.9	28	2	2	4.1	23.4738	0
1	4	2	1	1	1	2	0	1	59	93	14.3	0	0.88	49	26	26	2	11.1	11	24	2	#NULL!	4.7	26.6728	0
1	3	1	1	1	2	2	0	1	42	77	13.2	0	0.88	91	0	27	2	10.2	10.2	54	2	2	4.3	25.5354	0
1	1	2	2	1	2	2	0	3	78	52	13.2	11	23.86	88	70	25	2	9.6	9.6	20	2	2	4.8	21.3039	0
2	1	1	1	1	1	2	0	0	58	100	14.2	3	2.09	90	44	19	2	9.3	9.3	19	2	2	4.9	28.5174	0
1	1	2	2	1	2	2	0	2	59	79	15.6	3	2.28	102	56	27	2	10.7	10.7	30	2	2	4.8	24.0238	0
1	2	2	1	2	2	2	0	1	53	75	12.5	0	0.88	85	49	19	2	8.1	8.1	18	2	2	4.7	25.7117	0
1	3	1	1	1	1	2	0	2	75	110	14.8	7	6.48	77	41	26	2	10.8	10.4	22	2	2	4.1	28.8927	0
1	1	2	1	1	2	2	0	0	55	85	13.1	0	0.88	115	68	24	2	9.5	9.5	25	2	2	4.1	27.7447	0
1	3	2	1	1	1	2	0	1	50	59	11.3	2	1.54	82	37	38	1	8	8	75	2	2	4.7	25.7531	0
2	1	1	1	1	2	2	0	2	61	88	13.6	3	2.1	86	46	24	2	10.1	10.1	43	2	2	4.1	27.4844	0
1	2	1	1	1	1	2	0	2	59	85	12.5	5	3.95	55	33	27	2	11.2	11.2	24	2	2	4.4	30.4688	0
1	1	2	1	1	1	2	0	1	49	89	14.9	2	1.54	73	35	32	2	12.9	11.7	23	2	2	4.4	32.6992	0
1	2	2	2	1	2	1	0	1	68	56	14.5	3	2.58	81	44	20	2	9	9	50	2	2	5	15.6225	1
1	2	2	1	1	1	1	0	1	66	110	9.7	9	13.4	69	0	21	1	9	8	64	2	2	5	25.4581	0
1	1	2	1	1	1	2	0	1	63	73	14.1	3	2.01	109	69	23	2	11.9	9.6	21	2	2	4.7	20.4382	0
1	3	2	1	1	2	2	0	0	53	73	17	0	0.88	79	42	29	2	13.6	12.3	22	2	2	4.7	27.6421	0
1	3	1	1	1	1	2	0	1	66	86	16	4	2.44	147	56	25	1	10.4	10.1	43	2	2	4.3	24.6914	0
1	2	1	1	1	1	2	0	2	79	90	11.2	5	4.87	151	108	25	2	11.6	8.6	68	2	2	4.9	23.0148	0
2	1	2	2	1	2	2	0	0	72	80	13.9	4	2.86	74	45	24	2	13.1	11.3	21	2	2	4.4	23.0177	0
1	1	2	1	2	2	2	0	1	51	69	18	0	1	90	51	32	2	15	14	25	2	2	5	30.4705	0
1	1	2	2	1	1	2	1	1	67	80	12.7	4	2.6	98	53	27	2	10.7	11.5	21	2	2	4.8	24.4593	0
2	1	1	1	1	2	1	0	2	59	91	12.4	4	3.56	70	#NULL!	24	2	9.6	8.6	47	2	2	5	24.1117	0
2	2	1	1	1	1	2	0	2	77	118	9.5	6	5.87	76	39	16	2	11	9.5	92	2	2	4.9	20.8292	0
1	1	2	2	1	2	2	0	1	82	136	12.4	9	14.15	100	68	23	2	10.3	8.9	95	2	2	4.3	20.3826	0
1	1	1	1	1	2	2	0	2	71	95	14.1	4	2.92	60	26	28	2	12.7	10.4	23	2	2	4.2	26.4428	0
1	1	2	2	1	2	1	0	2	66	108	13.2	5	3.59	73	39	20	1	10.5	10.5	49	2	2	4.2	21.8916	0
1	3	1	1	1	2	2	0	0	57	75	14.8	2	1.51	154	111	26	2	9.2	9.1	50	2	2	4.7	33.4639	0
2	1	2	1	1	2	2	0	1	66	62	10.5	5	3.29	100	50	20	2	12.3	10.8	26	2	2	4.8	31.4422	0
1	2	1	1	2	2	1	0	3	54	112	15.4	3	2.59	124	60	26	1	11.9	10.5	91.83	2	2	5	20.9572	1
1	1	2	1	1	1	2	0	0	60	100	15.3	1	0.94	117	62	25	2	10.3	10.3	21	2	2	4.6	25.1808	0
1	1	2	1	1	1	2	1	2	75	133	12.8	7	7.03	81	63	18	2	9.9	9.9	46	2	2	4.9	21.3039	0
1	1	2	2	2	2	2	0	0	55	74	15	0	0.88	73	45	30	2	13.1	13.1	24	2	#NULL!	4.2	27.0416	0
1	1	2	2	2	2	2	0	1	63	73	12.8	1	1.15	127	69	24	2	9.4	8.6	49	2	2	4.3	30.1103	0
1	1	2	2	2	2	2	0	0	55	73	14.5	0	0.88	52	31	26	2	12.8	12.5	23	2	2	4.7	22.913	0
1	1	2	1	2	1	2	0	1	57	77	14.5	0	0.88	81	38	28	2	11.2	11.1	18	2	2	4.3	24.0484	0
1	1	2	1	1	1	2	0	1	57	80	15.8	2	1.51	84	45	27	2	10.4	10.4	19	2	2	4.8	25.8423	0
1	1	2	2	2	2	2	0	2	52	101	14.6	1	1.33	113	51	27	2	10.4	10.3	30	2	2	4.3	28.3608	0
1	1	2	1	2	2	2	0	2	63	99	15.4	2	1.73	68	39	24	2	10.2	9.3	29	2	2	4.6	23.9512	0
1	4	1	2	1	2	2	0	0	55	73	12.8	0	0.88	97	59	21	2	10.3	9.7	25	2	2	4.4	27.4145	0
1	1	2	1	1	2	2	0	1	73	113	14.5	3	2.21	167	111	26	2	11.9	10.7	45	2	2	4.5	26.8358	0
1	1	2	2	1	1	2	0	2	68	74	12.2	5	4.08	135	53	28	2	11.4	10.2	27	2	2	4.8	18.292	0
1	1	2	1	1	2	2	0	1	61	75	15.9	1	1.01	51	30	28	2	11.3	11.3	30	2	2	5	28.3612	0
1	1	2	1	1	2	2	0	0	62	87	14	3	1.84	82	48	20	2	8.9	8.9	19	2	2	4.7	22.2527	0
1	1	2	1	1	1	2	0	2	55	84	13.8	1	1.33	124	64	30	2	11.4	9.9	43	2	2	4.6	27.13	0
1	2	2	1	1	2	2	0	3	50	86	14	5	4.38	85	60	27	2	10.3	10.3	22	2	2	4.9	22.6784	0
1	3	1	1	1	1	2	0	1	61	93	12	4	3	65	50	23	2	8	8	28	2	#NULL!	5	27.4348	0
1	1	2	2	1	1	2	0	1	57	104	13.2	2	1.54	#NULL!	#NULL!	34	2	13.1	13	20	2	2	4.4	20.3244	0
2	4	2	1	2	1	2	0	0	51	64	12.8	3	2.14	115	49	21	2	10.6	10.4	25	2	#NULL!	4.9	16.8195	0
1	2	1	1	1	1	2	0	1	55	112	13.6	3	2.28	69	35	26	2	10.8	10.7	24	2	2	4.5	29.0943	0
1	1	1	1	1	2	2	0	1	55	86	14.4	0	0.88	81	39	30	2	11.2	11.2	49	2	2	4.7	34.8161	0
1	2	2	1	2	2	2	0	1	74	108	13	3	2	83	33	24	2	11	9	20	2	2	5	22.719	0
1	4	2	1	1	2	2	0	1	54	111	13.7	0	0.88	88	37	23	2	10.2	8.7	21	2	2	4.4	25.1559	0
1	1	2	1	1	2	2	0	1	71	134	15	3	2	114	49	21	2	11	9	22	2	2	5	24.841	0
1	3	2	1	1	2	2	0	1	45	83	14.1	2	1.51	115	61	22	2	8.5	8.5	46	2	2	4.5	26.8274	0
1	2	2	1	1	1	2	0	2	41	92	15.3	1	1.33	86	37	31	2	12.4	11.8	21	2	2	4.6	20.7612	0
1	1	2	1	2	1	2	0	0	62	69	12.9	3	2.05	171	114	20	2	8.1	8.1	22	2	2	4.2	20.881	0
1	1	2	2	1	1	2	0	2	62	106	13.3	4	2.77	85	45	32	2	11.8	11.8	32	2	2	5	28.6851	0
1	1	2	1	1	2	2	0	0	50	64	13.9	2	1.54	89	58	22	2	8.9	8.9	47	2	2	4.6	20.7967	0
2	1	2	1	1	2	2	0	0	69	72	14.3	3	2.35	91	50	21	2	11.1	11.1	24	2	2	4.2	20.2129	0
1	2	2	2	2	1	2	0	0	60	57	13.8	1	0.94	55	30	26	2	10.2	10.2	20.5	2	2	4.9	25.4028	0
1	1	2	1	1	2	2	0	1	73	83	12.9	4	3.57	102	#NULL!	22	2	7.8	7.8	44	2	2	4.5	24.3418	0
1	1	2	1	1	1	2	0	1	52	79	14.5	0	0.88	70	40	27	2	10.6	10.6	23	2	2	4.1	23.3976	0
1	2	2	2	2	2	2	0	1	77	84	14.6	6	4.83	246	156	21	2	7.8	7.5	118	2	2	4.7	16.8064	1
1	1	2	1	2	1	2	0	1	71	114	14.1	5	3.37	105	61	27	2	10.3	11.7	22.17	2	2	4.5	25.6489	0
1	1	2	2	1	2	2	0	1	56	135	12.7	2	1.68	83	61	25	2	9.8	9.97	31.75	2	2	4.3	24.3911	0
1	3	1	2	2	2	2	0	0	61	61	13.7	3	1.76	78	40	30	2	11.5	10.4	27	2	#NULL!	4.9	25.4694	0
1	1	2	2	1	1	2	0	1	40	83	14.7	5	4.3	45	25	33	2	13.2	12.8	22	2	2	4.6	28.9317	1
2	1	2	2	2	2	2	0	0	36	81	11.7	1	1.22	59	87	23	2	10.5	10.5	29	2	2	4.2	24.2439	0
1	3	2	2	2	1	2	0	2	61	94	13.6	4	2.65	74	45	28	2	11.6	11.6	28	2	2	4.6	19.721	0
1	1	2	1	2	2	2	0	1	75	97	14.1	5	3.78	142	96	24	2	11.4	11.3	23	2	2	4.4	24.6533	0
1	4	1	1	1	2	2	0	0	57	85	15.3	4	2.57	93	48	31	2	10.4	10.4	29.33	2	#NULL!	4.3	28.5678	0
1	3	1	1	1	1	2	0	1	58	65	14.1	2	1.51	69	34	26	2	11	10.5	24	2	2	4.5	29.7828	0
1	1	2	1	2	1	2	0	1	69	74	14.3	2	1.7	84	56	25	2	9.8	9.8	23	2	2	4.9	23.9	0
1	3	2	1	1	2	2	0	0	68	70	11.8	2	1.59	102	85	23	2	9.8	9.8	28	2	2	4.5	23.5863	0
1	1	2	1	1	1	2	0	0	62	97	14.6	3	1.88	112	85	25	2	9.3	9.3	43.92	2	2	4.3	24.9609	0
1	1	2	2	1	1	2	0	1	69	98	13.6	5	4.44	85	#NULL!	24	2	13.2	10.2	46.3	2	2	4.9	18.9807	0
1	2	2	2	2	2	1	1	0	58	97	13.6	0	0.88	166	120	31	2	14.2	13.2	21	2	2	4.2	25.4028	0
1	1	1	2	1	2	2	0	2	51	61	14.8	3	2.28	58	100	28	2	10.2	9.8	25	2	2	4.7	25.625	0
1	1	2	1	1	1	2	0	0	66	82	15.2	2	1.4	52	32	29	2	13.6	13.1	28	2	2	4.3	26.4915	0
1	1	2	1	1	2	2	0	1	66	73	15.7	2	1.4	#NULL!	#NULL!	31	2	11	9.2	57	2	2	4.5	19.9498	0
1	1	1	2	1	1	2	0	2	54	91	13.7	8	11.06	130	74	23	2	9.5	9.4	25.67	2	2	4.1	22.8164	0
2	3	1	1	1	2	2	0	0	68	82	14.4	5	3.74	95	50	20	2	12.3	11.3	21	2	2	4.9	23.8085	0
1	1	2	1	2	2	2	0	1	66	71	11.9	4	2.39	111	44	23	2	10.1	9	72	2	2	4.4	25.2826	0
1	2	1	2	1	2	2	0	1	55	89	14.1	0	0.88	66	30	32	2	10.9	10.9	46	2	2	4.2	31.3563	0
1	1	2	1	1	2	2	0	1	79	76	14.1	5	4.87	78	#NULL!	30	2	11.9	11.3	23	2	2	4.6	21.5019	0
1	1	2	2	1	1	2	0	0	61	90	15.4	2	1.39	101	50	21	2	12.8	12.8	23	2	2	4.2	32.0801	0
1	1	2	1	1	2	2	0	1	53	70	16.2	2	1.51	94	45	24	2	9.9	9.9	25	2	2	5	26.8359	0
1	1	1	1	2	2	2	0	0	60	90	14.4	5	2.81	114	59	22	2	9.4	8.5	24	2	2	4.4	26.8166	0
1	1	2	1	1	2	1	1	3	73	94	13.8	6	6.32	83	48	28	2	12.1	12.1	74	2	2	4.3	27.6888	0
1	2	2	2	1	1	2	0	1	43	81	16.9	0	0.88	95	53	29	2	13.2	12.3	25	2	2	4.7	27.5135	0
1	1	2	2	1	2	2	0	2	80	127	12.9	6	5.19	69	34	19	2	12.7	10.8	28	2	2	5	17.9977	0
1	2	2	2	1	2	2	0	3	50	107	14.8	5	4.38	107	58	32	2	10.7	9.2	142	2	2	4.8	19.487	0
1	1	2	2	1	1	2	0	1	66	86	14	3	2.11	113	54	25	2	11	9.7	26	2	2	4.1	21.1073	0
1	1	2	1	1	2	1	0	2	54	67	14.4	5	5.31	162	93	23	1	10.5	10.5	168	2	2	4.5	21.0667	0
2	1	2	1	1	2	2	0	0	75	99	12.7	7	5.82	126	84	18	2	10.5	10.5	26	2	2	4.2	26.0146	0
1	1	1	2	1	2	2	0	1	69	75	13.9	2	1.7	146	102	21	2	8.9	8.9	20	2	2	5	24.093	0
1	3	2	1	2	1	2	0	3	44	108	16.1	8	10.39	143	0	24	1	8	6.3	209	2	2	4.1	26.8166	0
1	1	2	1	1	1	2	0	1	55	67	15.1	3	2.54	77	38	29	2	13	12.3	22	2	2	5	23.3492	1
1	3	2	1	1	2	2	0	1	72	103	12	5	3.52	121	68	25	2	10.6	10.4	92	2	2	4.6	30.0168	0
1	1	1	1	1	1	2	0	2	52	115	14.2	1	1.33	96	46	27	2	12.4	12.4	45	2	2	4.7	25.4999	0
1	1	1	1	1	1	2	1	2	43	61	16.2	3	2.28	77	34	23	2	11.6	11.6	25	2	2	4.9	27.5666	0
1	1	2	1	2	2	2	0	1	63	98	14.4	1	1.15	100	55	26	2	9.1	9	43	2	2	4.3	30.6554	0
1	4	2	1	1	2	1	0	3	69	56	11.1	9	16.89	122	0	22	1	8.6	7.1	23	1	#NULL!	4.5	22.8571	0
1	1	1	1	1	2	2	1	1	73	80	13.7	3	2.21	79	38	22	2	9.1	7.9	20	2	2	4.5	22.2063	0
1	1	2	1	1	1	2	0	1	45	96	16.1	2	1.54	125	62	24	2	9.2	7.2	19	2	2	4.3	31.9559	0
1	1	2	2	1	1	2	0	1	43	59	12	0	1	65	39	22	2	10	9	27	2	2	5	17.1563	0
1	2	1	1	2	1	1	0	2	70	135	12.2	4	2.74	85	47	25	1	9.7	9.5	46	2	2	4.8	22.4996	0
1	1	2	1	1	1	2	0	2	52	169	11.2	1	1.33	114	61	21	2	9.1	9.1	73	2	2	4.1	24.6559	0
1	2	2	2	1	1	2	0	1	54	61	12.9	7	7.75	121	72	20	2	11.6	8.4	45.33	2	2	4.2	21.9916	1
1	2	1	1	2	1	2	0	1	46	91	14.5	0	0.88	117	54	30	2	12.8	12.8	25	2	2	4.5	30.5241	0
1	3	1	1	2	1	2	0	1	60	89	13.8	1	0.94	56	23	26	2	10.1	10.1	22.83	2	#NULL!	4.6	29.5713	0
1	1	2	1	1	1	2	0	1	52	83	14.3	2	1.54	85	42	28	2	13.2	11.7	24	2	2	4.4	23.9995	0
1	1	2	1	1	2	2	0	1	63	103	14.6	1	1.15	139	71	23	2	7.6	7.6	22	2	2	4.5	27.4756	0
1	1	2	2	1	2	2	1	1	69	103	15.1	7	8.65	#NULL!	#NULL!	30	2	12	10.7	24	2	2	4.4	24.7676	0
1	4	1	2	1	2	2	0	2	59	73	15	1	1.33	104	53	26	2	9.1	9.1	24	2	#NULL!	4.8	26.7857	0
1	1	2	2	1	2	2	0	3	62	58	14.1	4	3.14	101	59	27	2	12.1	10.8	45	2	2	4.1	21.83	0
1	1	2	1	2	1	2	0	1	51	88	13.1	4	2.93	91	45	28	2	11.1	10.7	25.75	2	2	5	24.4287	0
1	4	1	1	2	1	1	0	1	55	118	11.7	5	5.45	159	130	28	2	9.1	8.3	45	2	2	4.5	21.4619	1
1	1	2	2	1	2	2	0	1	56	93	14.7	0	0.88	99	63	22	2	10.6	9.5	26	2	2	4.5	24.8844	0
1	3	1	1	1	2	2	0	1	57	89	14.1	0	0.88	#NULL!	#NULL!	36	2	13	12	22	2	2	5	31.024	0
2	3	1	1	1	1	1	0	1	61	91	10.5	4	2.38	96	55	20	2	8.2	8.2	46	2	2	4.5	36.4019	0
1	1	1	1	1	1	2	0	1	42	86	16	0	0.88	108	70	30	2	13	13	25	2	2	4.6	24.0055	0
1	4	1	1	1	2	1	0	2	58	86	12.5	1	1.33	96	45	20	2	9.6	8.5	44	2	2	4.1	27.8352	0
1	3	1	1	1	1	2	0	1	47	63	14.5	0	0.88	98	55	25	2	10.7	10.4	17	2	2	4.4	22.0317	0
1	4	2	1	2	2	2	1	0	62	69	14.5	1	1.07	113	0	26	2	10.7	10.7	22	2	#NULL!	5	24.3159	0
1	4	2	1	2	2	2	0	1	67	175	14.9	4	2.6	71	38	21	2	9.1	8.7	69.75	2	#NULL!	4.1	24.2095	0
2	1	2	1	1	1	2	0	1	75	75	11.7	7	5.96	70	34	22	2	9.1	9.1	29	2	2	4.1	18.026	0
1	2	1	1	1	1	2	0	2	68	102	14.3	3	2.4	64	38	28	2	9.2	11.2	28	2	2	5	28.578	0
1	1	2	2	1	1	2	0	0	52	64	14.9	0	0.88	107	43	26	1	11.5	8.6	47	2	2	4.3	17.0068	0
1	1	2	1	1	2	2	0	2	57	71	11.9	3	2.83	104	65	22	2	9.1	9.1	44	2	2	5	27.4077	0
2	1	2	1	1	1	2	1	1	71	59	14.1	7	7.36	65	32	23	2	9.1	9.1	20	2	2	4.1	23.9025	0
1	3	2	1	1	2	2	0	1	52	76	14.4	1	1.33	117	59	26	2	10.7	10.7	26	2	2	4.6	23.4509	0
2	1	2	1	2	2	2	0	1	75	87	13.8	5	3.47	87	57	21	2	9.2	9.2	25	2	2	4.7	25.7646	0
1	2	2	1	1	2	2	0	2	79	96	14.6	7	8.13	130	50	26	2	11.7	11.5	24	2	2	4.6	26.398	1
1	1	2	1	1	1	2	0	1	70	100	13	3	1.82	109	67	23	2	11	9.4	93.83	2	2	4.6	25.9107	0
1	1	2	1	2	1	2	0	1	60	81	14.4	1	0.94	126	59	27	2	12	12	70	2	2	4.9	35.1562	0
1	1	2	1	1	1	2	0	1	69	69	12.3	2	1.7	90	55	20	2	9.1	9.1	23	2	2	4.5	21.0938	0
1	1	2	1	1	2	1	1	3	74	100	15.7	6	6.73	82	60	26	2	11.6	10.2	76	2	2	4.3	24.2188	0
1	1	1	1	1	2	2	0	1	64	76	13.1	1	1.23	111	62	22	2	9.2	9.2	24.8	2	2	5	23.7097	0
1	1	2	1	1	2	2	0	1	60	80	12.7	1	0.94	68	34	25	2	10.9	10	24	2	2	4.2	27.9904	0
1	2	2	2	1	1	2	0	1	33	88	14.8	2	1.54	187	#NULL!	30	2	12.4	12.4	67	2	2	4.5	29.7576	0
2	3	2	1	1	2	2	0	2	55	95	11.4	7	7.44	#NULL!	#NULL!	27	2	9	9	20.33	2	2	5	24.8358	0
2	2	1	1	1	2	1	0	2	61	180	10.4	7	7.38	114	60	19	2	8	8	118	2	#NULL!	4.7	31.6118	1
1	1	2	1	1	1	2	0	0	64	85	15.4	3	2.1	86	66	23	2	11.7	10.8	18	2	2	4.3	31.875	0
2	1	1	1	1	1	2	0	1	62	389	10.6	3	2.25	52	32	21	2	10.9	10.9	27	2	2	5	21.6797	0
1	4	2	1	1	1	2	0	0	56	79	15.4	4	2.64	95	55	25	2	10.4	8.1	16	2	2	4.2	25.6821	0
1	1	1	1	1	1	2	0	0	72	128	14.9	5	3.6	57	32	22	2	10.3	9	24	2	2	4.3	26.3465	0
1	1	2	1	2	2	2	0	1	56	60	14.1	2	1.51	123	75	26	2	10.5	10.5	25	2	2	4.3	29.3724	0
1	4	2	1	2	2	2	0	1	66	84	14.2	2	1.4	96	53	27	2	12.8	9.7	24	2	#NULL!	4.1	28.6159	0
2	2	1	1	1	2	1	0	3	42	63	13.4	6	7.38	110	62	20	2	10.5	9.2	119	2	2	4.1	26.6333	0
1	1	1	1	1	1	2	0	1	60	61	13.9	2	1.42	45	23	23	2	11.4	9.8	24	2	2	4.5	30.6641	0
1	1	2	1	2	1	2	0	0	59	84	13.3	4	2.93	109	56	26	2	11.1	11.1	25	2	2	4.8	24.9649	0
1	1	1	1	2	1	2	0	0	63	82	14.4	1	1.15	101	52	25	2	10.3	10.3	18	2	2	4.5	24.7409	0
1	1	1	1	1	2	2	0	1	44	61	14.5	3	2.28	86	44	29	2	12.6	11.6	24	2	2	4.7	27.5736	0
1	3	2	1	1	2	2	0	1	77	100	12.8	4	2.87	74	14	20	2	9.21	9.2	26	2	2	4.2	23.8751	0
1	1	1	1	1	1	1	0	2	49	71	12.3	1	1.33	140	81	29	2	8.7	8.7	91	2	2	5	25.5978	0
1	1	2	1	1	2	2	0	0	51	87	14.6	0	0.88	44	76	27	2	12.2	12.2	18	2	2	4.7	21.8667	0
1	1	2	2	1	2	2	0	1	60	111	16.1	3	1.61	#NULL!	#NULL!	44	2	13.2	13.2	27	2	2	4.2	25.9146	0
2	1	1	1	2	1	2	0	0	71	66	12.2	6	5.04	109	68	17	2	11	7.6	70	2	2	4.7	20.2694	0
1	3	1	1	1	1	2	0	2	50	88	13.3	1	1.33	65	39	26	2	7.9	9.9	27	2	2	4.6	29.7375	0
1	1	2	1	1	1	2	0	2	62	594	11.6	4	3.44	96	52	20	2	7.5	7.5	32	2	2	4.1	21.7191	0
1	2	2	1	1	2	2	0	1	45	66	15.3	4	2.87	109	45	29	2	12.3	10.9	45	2	2	4.6	24.5243	0
1	3	1	1	1	1	2	0	1	72	64	13.7	3	2.07	67	32	25	2	9.2	9.1	26	2	2	4.7	25.2788	0
1	1	1	1	1	2	2	0	1	53	88	12	2	1.51	122	52	23	2	7.5	7.5	74	2	#NULL!	4.5	28.3266	0
1	1	1	1	2	1	2	0	1	67	96	12.6	2	1.49	81	39	21	2	9.3	9.1	51.75	2	2	4.6	22.6136	0
1	3	1	2	1	1	2	0	1	57	40	14.5	2	1.51	133	68	26	2	10.9	10.7	22	2	2	4.8	25.8883	0
1	1	2	1	1	2	2	0	1	63	132	12	1	1.15	83	35	25	2	10	8.7	197	2	2	4.7	29.169	0
2	1	1	1	1	1	2	0	2	48	46	11.8	4	3.15	56	28	24	2	8.7	8.7	26	2	2	4.4	23.3937	0
1	1	2	1	2	1	2	0	0	64	79	15.5	1	1.23	95	53	26	2	10	10	26.08	2	2	4.6	27.7671	0
2	1	1	1	1	1	2	0	0	66	54	10.9	3	1.93	70	40	20	2	11.2	11.2	23	2	2	4.9	23.5938	0
1	1	1	1	2	2	2	0	2	54	77	15.8	1	1.33	72	35	26	2	10.8	10.8	50	2	2	4.4	26.0055	0
1	4	1	1	1	1	2	0	1	57	104	14.4	0	0.88	93	42	#NULL!	2	12.2	12.2	28	2	2	5	25.8824	0
1	3	1	1	1	2	2	0	2	41	56	14.3	1	1.33	96	52	27	2	10.5	10.5	27	2	2	4.9	33.3778	0
1	1	1	1	1	1	2	0	1	57	106	15.9	0	0.88	99	47	28	2	13.9	11.5	28	2	2	5	28.4005	0
1	1	1	1	1	1	2	0	2	67	91	15	7	8.73	109	51	25	2	10.5	10.5	21.08	2	2	5	23.0915	0
1	1	2	2	1	2	2	0	2	55	106	15	1	1.33	96	52	28	2	12	12	24	2	2	4.5	19.0521	0
1	1	1	1	2	2	2	0	0	42	74	16.3	0	0.88	77	37	26	2	11.7	11.1	22.17	2	2	4.9	24.2188	0
1	1	1	1	1	2	2	0	1	64	89	14.5	3	2.14	89	35	25	2	10.4	10.4	30.08	2	2	4.7	24.0588	0
2	3	1	1	1	2	2	0	0	81	62	11.6	6	5.09	72	20	20	2	9.3	9.3	27	2	2	4.5	23.3056	0
1	4	2	1	1	2	2	1	2	48	120	16.6	3	2.68	75	40	24	1	10.2	8.3	45	2	2	4.5	22.4913	0
1	2	2	1	1	2	2	0	2	76	70	12.3	6	6.43	105	61	21	2	8.2	8.2	19	2	2	4.5	20.3856	0
1	1	1	1	1	2	1	1	2	76	166	13	9	12.25	88	39	21	2	10.3	10.3	94	2	2	4.7	23.721	0
2	1	1	1	1	2	1	0	2	55	89	12.2	8	13.3	89	63	24	2	10.5	9.3	135.42	2	2	4.6	29.8023	0
1	1	2	1	1	2	2	0	2	60	102	14.1	4	2.43	103	59	26	2	11.1	7.7	62	2	2	4.5	25.7055	0
1	3	1	1	1	1	2	0	1	50	86	14.5	2	1.51	95	60	29	2	12.2	9.9	70.58	2	#NULL!	4.5	29.2388	0
1	1	1	1	1	2	2	0	2	61	81	14	6	4.49	58	0	29	2	11.9	10.6	51	2	2	4.3	22.3757	0
1	1	1	1	1	2	2	0	1	63	75	14.5	1	1.15	59	38	25	2	10.9	8.8	23	2	2	4.4	21.6963	0
1	1	2	1	1	2	2	0	1	55	122	13.6	2	1.51	109	51	25	2	12	11.6	16	2	2	4.5	26.2596	0
1	2	1	1	1	1	2	0	1	55	95	15	0	0.88	80	41	29	2	14.1	13.6	28	2	2	4.3	36.1433	0
1	1	1	2	1	2	2	0	2	62	107	12.9	2	1.62	85	59	21	2	7.7	7.7	49	2	2	4.7	24.1288	0
1	3	1	1	1	2	1	1	3	57	75	10.9	5	4.87	155	98	20	2	9.6	9.2	139	2	2	5	23.0104	1
2	1	2	1	2	1	2	1	0	62	100	11.6	4	2.53	120	65	19	2	11.1	9.8	47	2	2	4.8	21.4497	0
1	1	2	1	2	2	2	1	1	60	107	14.2	3	1.61	129	72	26	2	11.8	10.6	23.25	2	#NULL!	4.2	22.6939	1
1	4	2	1	2	1	2	0	1	75	92	14.3	6	4.74	111	48	20	2	10.5	8.9	49.17	2	#NULL!	4.7	29.8248	0
1	1	2	1	2	2	2	0	2	78	89	13.9	7	7.62	108	64	22	2	8.1	7.6	58.67	2	2	6	27.396	1
2	2	2	2	2	2	2	0	1	64	72	9.3	4	2.88	95	65	19	2	10.5	8.7	22	2	2	5.6	24.6548	1
2	1	2	2	2	2	2	0	1	54	66	13.5	3	2.08	173	61	20	2	9.1	8.7	68.83	2	2	5.4	21.9076	1
2	1	2	2	2	2	1	0	2	57	125	11.2	7	10.24	162	107	26	2	12.1	8.7	68	2	2	5.3	20.6868	1
1	1	1	1	2	2	2	0	1	58	75	14.7	2	1.51	83	64	27	2	11.05	11.5	27	2	2	5.2	26.6772	1
2	1	1	1	1	2	2	0	2	67	68	15.4	4	3.11	112	63	24	2	10.6	10.6	26	2	2	5.6	36.0961	1
1	2	1	1	1	1	2	0	1	63	187	8.4	4	3.18	112	75	21	2	10.8	6.5	91.75	2	2	5.4	19.5828	1
1	1	2	1	2	2	2	0	0	61	87	14.6	5	4.34	69	0	32	2	11.6	9.5	193	2	2	5.3	28.1588	1
1	1	2	1	2	2	2	0	1	72	88	13	3	2.07	112	68	24	2	10.1	9.5	51	2	2	5.6	27.3438	1
1	1	2	1	1	2	2	0	2	54	73	15.5	3	2.28	86	56	30	2	12.4	11.8	23	2	2	5.4	32.0461	1
1	4	2	1	1	1	2	0	1	59	75	12.9	0	0.88	154	87	27	2	10.3	8.4	21	2	#NULL!	5.5	24.4956	1
1	1	2	2	2	2	2	1	1	47	116	13.2	7	8.81	120	93	26	2	10.5	10.4	25	2	2	5.2	24.1633	0
2	1	2	2	2	1	2	0	1	57	67	13.5	3	2.08	44	12	23	2	9.7	9.7	23	2	2	5.7	21.6797	1
2	4	2	2	2	1	1	0	1	31	72	12.6	3	2.08	112	56	24	2	11.3	9.6	43	2	#NULL!	5.7	19.3333	0
1	1	2	2	2	2	2	0	1	42	71	15.3	5	4	77	#NULL!	31	2	11.7	9.7	43	2	2	6	24.0601	0
1	1	2	2	2	2	2	0	0	39	71	14.4	2	1.51	106	52	26	2	10.1	10.5	47	2	2	5.5	21.9671	0
1	4	2	1	2	2	1	1	1	47	86	14.3	2	1.51	73	56	27	2	10.6	10.6	19	2	#NULL!	5.1	23.7228	0
2	1	2	1	2	2	2	0	0	73	58	13.8	6	5.13	78	56	23	2	9.5	9.5	31	2	2	5.8	21.7014	0
1	1	2	2	2	2	2	0	1	76	96	14.9	6	4.53	104	66	26	2	10.2	10.2	19	2	2	5.3	23.6884	0
1	1	2	2	2	2	2	0	0	64	87	15	4	2.88	88	62	21	2	11.5	11.5	24	2	2	5.5	22.3094	0
1	1	2	2	2	1	1	1	1	75	73	12.3	4	2.52	120	120	0	1	9	8.9	22	2	2	5.4	14.9135	0
2	1	2	2	2	2	2	0	0	47	51	14.3	3	2.08	130	93	27	2	11	10.3	20	2	2	5.4	22.1893	0
1	1	2	1	2	1	2	0	0	67	80	14.2	5	4.09	119	75	30	2	11.7	11.5	32	2	2	5.1	22.5575	0
1	1	2	2	2	2	2	0	1	28	74	16.1	2	1.51	138	82	27	2	10	10	21	2	2	5.5	20.661	0
2	2	2	1	1	1	1	0	1	55	59	11	7	7.48	105	65	21	2	12.5	10.1	25.83	2	2	5.2	24.2439	0
1	1	1	1	2	2	2	0	0	50	97	14.8	2	1.51	72	55	27	2	10.8	10.8	19	2	2	5.5	27.5924	0
1	1	2	2	1	1	1	0	0	60	117	13	5	3.4	101	76	26	2	9	8.7	43	2	2	5.1	23.8367	0
1	1	2	2	2	1	2	1	2	58	69	12.6	5	5.12	68	45	23	2	9	8.9	98.92	2	#NULL!	5.8	18.0916	1
2	4	2	2	1	2	2	1	0	74	86	13.1	6	5.46	130	73	24	2	10.9	10.9	66	2	2	5.7	19.5481	1
2	1	2	1	2	1	2	0	0	84	129	12	8	10.11	183	121	21	2	11.4	9.4	39	1	#NULL!	5.5	19.428	0
2	1	2	1	2	2	2	0	1	63	65	13.3	6	5.65	127	81	25	2	11	8.2	28	2	2	5.4	23.4694	0
1	1	2	1	1	1	1	0	3	67	112	13.1	9	13.04	#NULL!	#NULL!	34	2	11.1	10.3	28	2	2	5.1	21.1797	0
2	1	2	2	2	2	2	1	1	64	79	12.5	4	2.88	108	63	25	2	9.7	9.7	53	2	2	5.6	34.9438	0
2	2	2	1	1	2	2	1	1	59	609	11.5	5	3.92	134	98	26	2	9.7	7.2	426	2	2	5.3	26.986	1
2	1	2	2	2	1	2	0	0	70	59	12.7	6	4.24	100	58	22	2	8	8	27	2	2	5.8	28.0957	0
1	1	2	1	2	1	1	0	1	69	87	15.5	5	4.33	99	76	30	2	12.4	9.7	65	2	2	5.1	25.2043	1
2	1	2	2	2	1	2	1	0	71	97	14.9	9	11.42	124	66	26	2	11.5	8.8	42.92	2	2	5.7	26.3702	1
1	3	1	1	1	1	2	1	0	78	83	11.3	6	5.14	#NULL!	#NULL!	28	2	9.9	9.9	27	2	2	5.7	24.8819	0
1	1	2	1	2	2	2	1	0	62	63	14.8	3	1.83	103	73	28	2	11.9	9	32	2	2	5.8	25.0399	0
2	1	2	2	2	2	2	0	1	71	64	12	6	4.52	99	62	17	2	9.3	8.9	25	2	2	5.7	16.6597	0
1	1	2	2	2	2	2	0	0	50	88	15.6	2	1.51	232	173	22	2	11	8.4	19	2	2	5.2	24.093	0
2	3	2	2	2	2	2	1	0	51	78	13	6	5.48	228	155	22	2	8.2	8.2	20	2	2	5.7	23.1111	0
1	1	2	1	2	1	2	0	0	68	131	10.9	4	2.71	110	72	20	2	6.6	6.6	28	2	2	5.7	21.2183	0
2	1	2	1	2	2	2	0	0	66	66	12.8	5	3.28	103	71	20	2	11.8	9.5	51	2	2	6	27.3411	0
2	2	2	2	1	2	1	0	2	59	53	12.5	5	5.03	94	65	26	2	10.8	10.2	24	2	2	5.6	22.4444	0
1	1	2	1	2	1	1	1	2	67	94	11.4	15	50.38	98	66	20	1	11.9	8.7	99.08	2	2	6	25.1742	1
2	2	2	2	2	2	1	1	1	55	63	13.4	6	6.35	144	97	25	2	10.2	9.4	22	2	2	5.4	29.7764	1
2	1	2	1	2	2	2	0	0	66	56	11.9	5	3.28	138	85	20	2	8.3	8.3	22	2	2	5.7	22.3776	0
1	1	1	1	1	2	1	1	1	61	66	14.8	3	1.72	190	163	28	2	11.6	11.6	26	2	2	5.2	23.6626	0
2	1	1	1	1	2	2	0	1	69	261	13.2	7	7.36	160	105	22	2	9.8	9.8	28	2	2	5.6	23.738	0
1	1	2	1	2	2	2	0	0	60	79	11.9	3	1.61	131	70	26	2	11.4	10.3	31	2	2	5.1	26.5839	0
2	1	1	2	2	2	1	0	0	61	59	12	4	2.37	126	91	20	2	9.8	9.8	18	2	2	5.9	25.2363	0
1	1	2	1	2	2	2	0	1	52	86	13.5	2	1.51	83	58	26	2	10	13.5	23	2	2	5.7	18.7109	0
1	1	2	2	2	2	2	0	0	43	82	16.6	2	1.51	98	63	24	2	12.4	12.2	28.5	2	2	5.7	24.2415	0
1	4	2	1	2	2	2	0	1	50	119	12	2	1.51	88	67	24	2	10.2	10.2	23	2	2	5.2	24.4418	0
1	1	1	1	2	2	1	0	3	56	82	14.9	5	4.37	110	66	28	2	11.7	11.7	30	2	2	6	21.7265	0
2	1	2	2	1	2	2	1	0	72	147	11.1	6	4.81	94	56	23	2	7.7	#NULL!	45	2	2	6	26.8367	1
1	1	1	1	2	2	1	0	2	54	107	12	1	1	105	49	20	2	10	8	47	2	2	6	22.1003	0
1	1	1	1	1	1	2	0	1	71	432	8.5	5	3.66	88	50	21	2	9.3	6.7	57	2	2	5.4	23.1274	0
1	1	2	1	1	1	2	0	2	57	334	9.6	5	4.29	148	84	20	2	9.3	7	92	2	2	5.6	21.7923	0
2	3	2	1	1	1	1	0	3	78	273	10.6	10	20.1	99	#NULL!	20	1	7.1	7.1	217	2	2	5.1	26.8907	1
1	2	1	1	1	2	1	0	2	65	476	12.6	7	7.7	92	52	21	2	10.2	10.2	49	2	#NULL!	5.9	18.4265	0
1	1	1	1	2	1	2	0	1	56	73	15.1	1	1.33	117	66	25	2	11.2	10.8	20	2	2	5.5	23.5237	0
1	4	1	1	2	1	2	0	0	67	82	16.3	2	1.49	82	42	33	2	14.4	13.1	18.58	2	#NULL!	5.7	23.4586	0
1	2	2	1	1	1	2	0	0	55	114	14.8	6	4.96	138	73	27	2	12.6	11.2	92.08	2	2	5.2	40.5077	0
1	1	1	1	1	1	2	1	2	68	92	13.4	7	8.39	113	53	22	2	10.8	9.3	20.25	2	2	5.5	26.1286	0
1	1	1	1	2	1	2	0	0	56	104	14	2	1.54	#NULL!	#NULL!	32	2	11.5	10.8	24.58	2	2	6	20.5688	0
1	1	2	2	1	1	2	0	0	65	95	13.2	6	3.88	82	43	27	2	11.4	11.4	51.83	2	2	5.3	28.2471	0
1	1	1	1	2	1	2	0	1	68	77	13.6	4	2.78	76	37	22	2	10.7	9.1	31	2	2	5.9	22.1294	0
1	1	1	1	1	2	2	0	1	61	95	16.1	1	1.01	98	34	26	2	11.6	10.7	21	2	2	5.1	27.2633	0
1	1	2	1	2	1	2	0	1	58	83	15.9	0	0.88	126	78	30	2	14	13.3	21	2	2	5.3	26.0631	0
1	1	2	1	2	2	2	0	0	62	100	16.3	1	1.07	36	74	27	2	12.3	12.3	17	2	2	5.9	25.6369	0
1	2	1	1	1	2	2	0	1	65	135	15.4	2	1.31	93	4	30	2	11.1	10.7	25	2	2	5.8	30.8185	0
2	3	1	1	1	2	2	0	0	61	66	11.7	4	2.38	64	29	17	2	9.1	9.1	27	2	2	5.8	27.4111	0
1	1	2	1	1	1	2	0	0	60	93	14.1	1	0.94	100	52	26	2	10.6	10.6	26	2	2	5.1	23.1891	0
2	1	2	1	2	2	1	1	0	80	71	11.4	6	4.77	106	74	29	2	11.4	11.4	49	2	2	5.1	19.1406	0
2	1	2	1	1	1	2	0	1	71	62	13.3	6	5.04	76	45	20	2	10.3	10.3	13	2	2	5.1	29.0606	0
1	1	1	2	1	2	2	0	2	57	54	12.3	3	2.33	55	50	21	2	9.7	8.7	52	2	2	6	23.7388	0
1	1	2	1	1	1	2	0	2	60	86	12.2	2	1.42	76	43	26	2	11	11	70	2	2	5.1	24.7409	0
1	1	2	2	1	2	2	0	1	61	87	12.8	1	1.01	64	31	25	2	8.4	8.4	20	2	2	5.2	22.663	0
1	2	1	1	1	1	2	0	2	47	99	14.6	1	1.33	47	26	29	2	11.1	12.2	26	2	2	5.8	33.9624	0
1	1	2	1	1	1	2	0	2	62	134	12.7	4	3.44	94	49	24	2	10.8	7.7	24	2	2	5.2	22.6644	0
1	1	1	1	1	2	2	0	3	70	225	13.8	8	8.71	78	40	22	2	8.1	8.1	69	2	#NULL!	5.7	25.2691	0
1	1	2	1	2	2	2	0	3	45	74	13.5	3	2.59	73	33	27	2	10	9	24	2	2	5.7	25.0829	0
2	3	2	2	2	2	2	0	0	54	58	13.3	1	1.22	92	59	23	2	9.6	9.6	20	2	2	5.6	32.1671	0
1	2	1	1	1	1	2	0	1	55	220	12.7	2	1.54	95	50	24	2	8.9	8.9	74	2	2	5.3	27.9431	0
1	1	2	2	1	2	2	0	2	38	84	14.5	1	1.33	112	61	26	2	13.3	11.8	22	2	2	5.6	24.093	0
1	1	2	1	1	1	2	1	1	76	71	15.4	8	9.49	#NULL!	#NULL!	0	2	11.1	11.1	21	2	2	5.5	31.7864	0
1	1	2	1	1	2	2	1	1	74	150	12.9	8	10.06	74	44	23	2	9.4	9.4	27	2	2	5.6	28.5483	0
1	1	2	2	1	1	2	0	1	36	60	12.8	0	0.88	47	29	25	2	9.5	7.5	50	2	2	5.7	24.5089	0
1	2	2	1	1	2	2	0	2	56	94	14.4	4	3.88	101	47	28	2	12.9	11.7	44	2	2	5.7	26.713	0
1	1	2	2	1	1	2	0	1	76	84	14.8	8	8.41	88	59	20	2	12	6.9	68	2	2	5.9	12.71	0
1	2	2	2	1	2	2	0	1	44	80	14.9	3	2.59	86	48	32	2	12.3	12.3	22	2	2	5.7	36.8858	0
1	2	1	1	1	2	1	0	2	42	89	13	3	2.28	197	#NULL!	29	1	10.7	9.6	446	2	2	5.9	31.1419	1
1	3	2	1	1	1	2	0	1	41	70	16.4	3	2.28	85	51	31	1	13.2	12.2	166	2	#NULL!	5.1	33.4622	0
1	1	2	1	1	2	1	0	3	58	95	12.6	3	2.59	111	57	22	1	11.3	10.3	70	2	2	6	18.3249	0
1	1	2	2	1	1	2	0	1	73	88	13.1	9	11.44	200	126	20	2	9	7.3	85	2	2	5.6	18.5224	0
1	3	2	1	1	1	2	0	1	53	70	14.4	4	2.86	110	62	27	2	11.3	11.3	14	2	2	5.8	24.9962	0
1	1	1	1	1	1	2	0	1	56	62	14.5	0	0.88	91	51	24	2	9.6	9.3	48	2	2	5.1	24.7656	0
1	1	2	2	1	2	2	0	3	63	105	14.3	4	3.35	97	47	28	1	13.2	12.1	72	2	2	5.6	23.7954	1
1	1	1	1	1	1	2	0	2	56	84	13.5	7	7.35	72	37	25	2	10.2	10.2	22	2	2	5.5	27.6095	0
1	3	1	1	1	1	2	0	1	56	69	14.8	0	0.88	43	21	29	2	12.2	12.2	30	2	2	5.2	30.4429	0
1	1	2	2	1	2	2	0	0	48	90	13.1	0	0.88	92	56	23	2	10.5	10.5	25	2	2	5.6	28.2206	0
1	1	1	1	1	2	2	0	2	52	62	12.9	3	2.28	44	26	26	2	10.4	7.1	23	2	2	5.8	23.7141	0
2	1	2	1	2	2	2	0	1	59	52	12.3	1	1.22	94	51	19	2	11.7	9.4	25	2	2	5.8	23.3333	0
1	1	1	1	1	1	2	0	1	64	133	13.8	3	2.14	60	27	22	2	8.1	10.2	114	2	2	5.5	26.6728	1
1	2	2	2	1	2	2	0	2	67	95	15.1	5	3.82	70	53	26	2	11.9	11.9	24.58	2	2	6	26.8544	0
1	1	2	2	1	2	2	0	1	59	65	13	0	0.88	95	46	24	2	10.1	8.9	24	2	2	5.2	21.2987	0
1	1	2	2	1	2	2	0	1	52	83	15.9	2	1.51	99	46	28	2	11.7	11.7	22	2	2	6	24.8485	0
1	1	2	1	1	2	2	0	1	74	45	14.6	3	2.36	#NULL!	#NULL!	22	1	8.4	8.2	98	2	2	6	21.9574	0
1	1	1	2	1	2	2	0	0	62	79	15.6	3	1.84	72	38	28	2	12.9	11.4	21	2	2	5.4	24.5975	0
1	1	2	1	1	2	2	0	1	57	115	14.8	2	1.51	92	83	25	2	10.8	10.8	24	2	2	5.3	27.3588	0
1	1	2	1	1	1	2	0	0	49	73	15.1	0	0.88	92	39	24	2	9.5	9.5	26	2	2	5.9	22.8085	0
1	3	2	1	1	2	2	0	2	50	85	12.1	3	2.28	96	46	26	2	11.2	11.2	24	2	2	5.8	30.8304	0
1	2	2	1	1	2	2	0	2	76	85	10.9	8	10.6	70	43	20	2	8.5	8.4	118	2	2	5.5	21.9261	0
1	1	2	2	1	2	2	0	2	36	90	14.4	3	2.28	121	63	29	2	11.2	9.3	94	2	2	6	25.9259	0
1	1	2	1	2	1	2	0	1	60	82	9.2	1	0.94	120	67	20	2	9.1	8.4	23	2	2	5.5	29.0698	0
1	1	2	1	1	2	2	0	1	60	115	15.7	1	0.94	92	47	29	2	12.6	10.3	40	2	2	5.2	29.0698	1
1	4	1	1	1	2	2	0	#NULL!	67	87	14.7	2	1.49	87	44	26	2	10.5	10.4	26	2	2	5.7	24.6151	1
2	4	1	1	1	2	2	0	2	60	65	12.6	1	0.94	85	58	24	2	8.5	8.5	27	2	2	6	29.0426	0
1	1	1	1	1	2	2	0	3	52	74	14.5	3	2.59	74	44	28	2	12.3	12.3	23	2	2	6	27.6453	0
1	1	2	1	1	2	2	0	1	55	83	12.8	1	1.33	87	51	26	2	9.4	9.4	25	2	2	5.2	30.4832	0
2	2	2	1	1	2	2	0	1	63	72	12.7	2	1.59	109	69	20	2	7.8	7.8	27	2	2	5.7	33.2535	1
1	1	2	1	2	1	2	0	1	53	83	14.7	0	0.88	86	64	25	2	9.2	9.2	50	2	2	6	23.3976	0
2	1	1	1	1	2	2	0	1	60	45	14.5	2	1.3	70	60	23	2	9.6	9.6	23	2	2	5.7	27.7671	0
1	1	2	1	1	1	2	0	2	62	68	15.5	2	1.62	96	49	26	2	11.9	11.9	19	2	2	5.6	22.6718	0
1	3	1	1	1	1	2	1	0	56	72	13.4	2	1.51	86	66	26	2	10.8	9.9	89	2	#NULL!	5.3	23.5078	0
1	1	1	2	1	2	1	0	3	67	86	11.4	7	8.89	146	81	27	1	6	6	14	2	2	6	23.6915	0
1	2	2	1	1	1	2	0	1	50	90	13.5	5	4.39	101	61	26	2	12.1	10.1	25	2	2	5.2	27.9904	0
1	1	1	1	1	2	2	0	1	57	83	12.9	2	1.51	101	50	21	2	10.1	8.5	46	2	2	5.6	20.9572	0
1	1	2	1	1	2	2	0	2	68	96	14.1	7	8.36	65	44	28	2	12	8.8	73.9	2	2	5.1	24.6132	1
1	1	1	1	1	1	2	0	1	59	63	15	0	0.88	94	48	26	2	12.6	11.8	21	2	2	5.2	27.1809	0
2	3	2	1	1	2	1	0	2	60	106	12.3	3	1.97	85	46	19	2	6.1	9.9	28	2	2	5.7	29.7068	0
1	1	2	1	2	1	2	0	1	58	128	15.9	0	0.88	115	63	21	2	8.2	8.2	23	2	2	5.6	23.2558	0
1	1	2	1	1	2	2	0	1	63	68	13.5	1	1.15	76	44	24	2	9.6	8.3	27	2	2	5.6	23.2438	0
1	1	1	2	2	1	1	0	2	50	98	12.3	5	3.95	115	57	24	2	6.9	10.2	28.42	2	2	6	22.5124	0
1	1	2	1	2	2	1	0	2	73	100	16.3	4	3.32	106	71	32	2	13.6	9.4	70	2	2	5.7	28.8817	1
1	1	2	2	1	2	2	0	1	73	69	12.9	6	6.89	87	43	22	2	9.6	9.2	27	2	2	5.7	22.6627	0
1	3	1	1	1	1	2	0	1	69	86	13.1	3	2.76	88	62	20	2	6.7	6.7	24	2	2	5.5	25.1111	0
1	1	2	2	1	1	2	0	0	69	110	14.9	4	2.9	56	30	24	2	10.7	10.5	23.67	2	#NULL!	6	25.8876	0
1	1	1	1	1	1	2	0	1	62	173	14	3	1.88	65	111	24	2	11.4	10.2	21	2	2	5.3	27.5838	1
1	1	2	1	2	2	2	0	0	76	86	15.3	4	2.69	145	107	22	2	10.5	8.6	26	2	2	5.5	17.6898	0
1	2	2	1	2	1	2	0	1	62	108	15.4	1	1.07	100	56	25	2	9.5	8.8	43	2	2	5.4	26.2596	1
2	1	2	1	1	2	1	0	1	72	75	10	4	2.86	64	41	20	2	7.7	7.7	22	2	2	5.3	32.0444	0
1	1	1	2	1	1	2	0	3	49	65	16.2	9	13.48	89	46	36	1	16.3	14.6	18.42	2	2	5.9	26.2987	0
1	1	2	2	1	2	2	0	2	57	97	14.8	3	2.28	92	42	43	1	14.8	14.8	45	2	2	5.4	25.4694	0
1	1	1	1	1	2	2	0	1	63	72	14.3	1	1.15	106	51	27	2	12.9	11.8	17	2	2	5.5	28.75	0
1	4	2	1	1	2	1	0	2	66	82	16.4	5	4.44	73	40	29	1	12.8	12.8	72.33	2	2	6	27.0703	0
1	1	1	1	1	2	1	0	3	66	96	12.6	7	6.79	123	87	20	2	8	8	21	2	2	5.7	18.902	0
1	4	1	1	1	2	2	0	1	65	95	15.3	2	1.31	93	40	25	2	12	10.8	22	2	#NULL!	5.1	23.3976	0
1	1	2	1	1	2	2	0	1	58	93	14.5	2	1.51	150	45	27.9	2	11.3	11.3	22	2	2	5.5	26.0375	0
1	1	2	1	1	2	1	0	2	59	118	11.2	4	3.5	88	45	21	2	8.6	8.5	29	2	2	5.3	25.6896	0
1	2	2	2	1	1	2	0	1	51	81	14.1	0	0.88	87	35	26	2	10.8	10.6	45	2	2	5.4	37.1212	0
1	1	2	1	2	2	2	0	1	66	78	14.3	4	2.38	164	93	26	2	8.4	8.4	26.5	2	2	5.2	28.5704	0
1	3	2	1	1	1	2	0	1	69	114	12.6	7	8.62	84	41	21	2	10.1	10.1	18	2	2	5.6	24.8585	0
1	1	2	2	2	2	2	0	0	59	72	14.3	2	1.51	150	110	20	2	10.6	10.6	36.75	2	2	5.9	23.6246	0
1	4	2	1	1	1	2	0	1	56	105	11.3	5	3.66	76	48	22	2	8.4	8.4	22.58	2	2	5.5	24.266	0
1	1	2	2	2	2	2	0	1	55	80	13.1	2	2.02	94	71	22	2	9.9	9.5	21	2	2	5.7	22.9591	0
1	1	2	2	2	1	1	0	3	65	113	12.8	5	3.81	114	58	27	2	11.7	11.5	78	2	#NULL!	5.5	23.7954	0
2	1	2	1	1	1	2	0	0	59	59	11.6	1	1.22	83	40	23	2	10.3	9.7	22	2	2	5.4	24.9503	0
1	1	2	1	1	2	2	0	1	66	92	15.3	5	3.59	109	52	27	2	10.8	10.4	22	2	2	5.6	25.6732	0
2	2	1	1	1	2	2	0	2	58	169	11.4	4	3.15	92	42	25	2	9.1	9.1	119	2	2	5.7	35.6972	0
1	1	1	2	1	1	2	0	1	69	73	12.2	4	2.96	79	39	20	2	10.4	10	32	2	2	5.1	22.3082	0
1	1	2	1	2	1	2	0	1	64	189	15.2	3	2.8	65	31	23	2	12	11.7	26.33	2	2	5.6	32.0399	0
1	3	1	1	1	2	1	0	3	62	105	12.5	4	3.14	#NULL!	#NULL!	33	2	10.1	10.1	28	2	2	5.7	23.8054	0
1	1	2	1	1	1	2	0	0	49	85	15.9	4	2.93	76	42	25	2	10.5	10.5	22	2	2	5.3	27.3588	0
1	1	1	1	1	1	2	0	2	66	97	13	5	3.66	#NULL!	#NULL!	35	2	11.8	10.4	21	2	2	5.1	30.1162	0
1	3	1	1	1	1	2	0	2	66	86	13.2	4	2.66	136	#NULL!	24	2	10.2	9.7	22	2	2	5.2	25.5102	0
1	1	1	1	2	1	2	0	2	72	90	15.3	4	3.11	90	45	26	2	12.3	11.1	20.25	2	2	5.6	24.5165	0
1	1	2	1	1	1	2	0	2	72	93	13.2	4	3.11	121	58	21	1	8.5	7.1	94	2	2	5.9	27.3438	0
1	4	2	1	2	2	2	0	1	69	103	14.7	2	1.7	104	44	27	2	10.8	10.8	22	2	2	5.6	26.2712	1
1	1	1	1	1	2	2	0	1	64	79	14.9	1	1.23	125	63	25	2	10.3	10.1	24	2	2	5.1	24.7051	1
1	1	2	1	1	2	1	0	3	50	53	9.1	3	2.59	171	56	21	2	9.4	9	244	2	2	5.6	26.3672	0
1	1	1	1	1	2	1	0	2	73	160	11	8	10.26	83	43	22	2	9	7.7	68	2	2	5.7	20.0184	0
1	4	2	2	1	2	2	0	0	65	71	15.8	4	2.24	79	46	29	2	13.5	13.1	45	2	2	5.5	30.863	0
1	1	2	1	1	1	2	0	0	57	82	18.6	2	1.54	73	38	31	2	12	13	26	2	2	5.6	24.4245	0
1	2	1	1	1	2	2	0	2	43	86	17	3	2.28	65	37	40	2	15.3	15.1	47	2	2	5.5	43.0194	0
1	1	1	1	1	2	2	0	0	61	94	15.8	3	1.72	101	61	26	2	8	11	25	2	2	5.7	27.0616	0
1	1	2	1	1	1	2	0	0	60	98	14.6	5	3.13	64	40	24	2	9.9	7.9	47	2	2	5.1	33.9855	1
1	1	1	2	1	2	1	0	2	57	51	12.2	5	5.14	88	42	26	2	10.9	10.7	23	2	2	5.4	24.2215	0
1	1	2	1	1	2	2	0	2	60	74	13.2	5	3.92	145	82	26	2	9.2	7.9	20.12	2	2	5.2	25.622	0
1	4	1	1	1	2	2	0	2	64	103	13.1	2	1.85	58	27	23	2	10	10	26	2	2	5.2	22.9421	0
1	1	2	1	1	1	2	0	1	56	90	14.8	1	1.33	79	46	27	2	10.9	10.9	24	2	2	5.1	27.0707	0
1	1	1	1	1	1	2	0	1	58	166	14.3	0	0.88	93	41	25	2	10.2	10	23	2	2	5.7	29.3848	0
1	1	1	1	1	1	2	0	2	53	82	14.1	1	1.33	145	84	28	2	11.6	11.6	50	2	2	5.4	30.8463	0
1	1	1	1	1	2	2	0	1	52	81	15	0	0.88	88	43	27	2	13	11.7	18	2	2	5.4	29.6665	0
1	1	2	1	1	1	1	0	1	53	96	10.8	1	1.33	90	21	19	2	7.7	7	26.42	2	2	5.1	28.7105	1
1	1	1	2	2	1	1	0	1	46	82	14.4	5	4.1	115	59	26	2	11.7	10.7	22.5	2	2	6	33.2408	0
1	1	1	1	1	1	2	0	1	51	80	14.4	0	0.88	75	40	26	2	10.9	10.9	29	2	2	5.6	32.788	0
1	2	1	1	1	1	2	0	2	51	50	13.4	3	2.45	91	47	26	2	10.3	10.3	29	2	2	5.6	24.9135	0
1	1	1	1	2	1	2	0	1	52	71	12.5	4	2.63	92	45	23	2	10.1	10.1	27.42	2	2	5.2	28.578	0
1	1	2	2	1	2	2	0	1	46	113	14	2	1.51	119	56	31	2	12	12	25	2	2	5.2	33.4252	0
1	1	1	2	1	1	2	0	2	57	96	14.7	3	2.33	94	48	28	2	11.5	10.6	25	2	2	5.6	27.8547	0
1	1	1	1	1	2	1	0	3	68	88	13.3	8	10.69	84	40	20	2	9.1	9.1	79	2	2	5.8	21.9713	1
1	1	1	1	1	2	2	0	1	63	111	14	1	1.15	46	25	23	2	10.8	9.8	48	2	2	5.4	25.989	0
2	1	2	1	2	1	1	0	2	69	83	12	6	6.59	90	40	26	2	11.9	11.4	44	2	2	5.2	44.6429	0
1	1	1	1	1	2	2	0	1	59	115	13.1	0	0.88	101	47	20	2	10	7.9	46	2	2	5.4	23.486	0
1	2	2	1	1	2	2	0	1	54	71	15.5	0	0.88	#NULL!	#NULL!	33	2	11.6	11.6	23	2	2	5.2	24.7769	0
1	2	1	1	1	2	1	0	3	59	99	11.2	3	2.59	146	100	24	2	7.2	7.2	243	2	2	5.8	26.4915	0
1	2	1	1	1	1	2	0	2	53	60	15.6	3	3.04	66	32	28	2	12.6	12.6	45	2	2	5.5	24.9108	1
1	1	2	1	2	1	2	0	1	68	125	11.4	6	4.7	79	42	24	2	7.3	7.3	21	2	2	5.6	22.3757	0
2	1	2	1	1	1	2	0	2	62	94	13.7	3	2.25	64	33	23	2	11.9	11.2	46	2	2	5.9	26.9808	0
1	1	2	2	2	1	2	0	2	54	74	15	3	2.33	111	60	31	2	13.1	12.5	31	2	2	5.4	30.9082	0
1	1	2	1	2	2	2	0	1	75	90	14.3	5	3.78	59	31	21	2	11.2	9.3	24	2	2	5.2	22.1222	0
2	1	1	2	1	1	2	0	0	51	53	11.3	3	2.14	106	54	21	2	8.1	8.1	28	2	2	5.4	24.4444	0
2	1	1	1	1	2	2	1	2	68	77	13.1	6	6.19	64	28	23	2	10.4	8.9	68	2	2	5.2	25.6821	0
1	1	1	1	1	1	2	0	2	56	68	15.1	5	4.39	111	55	23	2	9.6	9.4	22	2	2	5.8	22.2321	0
1	1	1	2	2	1	2	0	1	57	83	14.9	2	1.54	48	26	29	2	12.8	12.5	25	2	2	5.6	25.5588	0
2	3	1	2	1	2	2	0	1	53	57	10.8	3	2.09	49	25	25	2	10	10	48	2	2	5.2	24.905	0
1	1	1	1	1	2	1	0	2	51	80	14.5	5	3.95	166	120	29	2	11	10	41.42	2	2	5.8	27.9294	0
2	1	2	1	1	1	2	1	1	63	78	12.2	4	2.7	123	78	20	2	8.6	8.6	20.33	2	2	6	23.42	0
1	2	2	2	1	2	2	1	2	39	95	8.7	9	14.75	143	109	19	2	11.3	9.8	44.75	2	2	6.2	18.5826	1
1	2	2	1	2	2	1	0	1	75	104	14	8	9.95	122	72	27	2	10.9	10.5	45.17	2	2	6.2	34.2403	1
2	1	1	1	2	1	2	0	0	76	95	11.3	7	6.19	114	79	20	2	8.2	8.2	26	2	2	6.8	19.6143	1
1	1	1	1	2	1	2	0	0	76	113	11.8	6	5.05	95	62	20	2	9.8	7.4	99.17	2	2	6.5	21.0938	1
1	1	1	1	1	1	2	0	0	67	138	13.4	2	1.49	114	59	21	2	10.3	10.2	21	2	2	6.6	22.863	1
1	1	2	2	2	1	2	0	2	60	85	13.4	7	5.79	317	194	20	1	12.4	8.6	116	2	2	6.4	19.1001	1
2	1	2	1	2	2	2	0	0	52	43	13.1	1	1.22	145	107	20	2	8.8	8.8	23	2	2	6.2	23.1009	1
2	1	1	1	1	1	2	0	1	59	37	12.1	1	1.22	54	20	20	2	11.4	11.4	23	2	2	7	25.3154	1
2	1	2	2	2	2	2	0	1	71	192	12.6	6	4.52	95	58	19	2	11.6	8	98	2	2	6.5	17.7135	1
1	4	1	1	1	2	1	0	2	70	149	12.9	10	15.59	98	42	21	2	8.8	8.8	20	2	2	6.2	25.3444	1
1	3	1	1	2	1	2	0	1	76	67	11.4	9	13.67	92	30	19	2	9	9	99	2	2	6.2	23.0518	1
1	2	1	1	1	1	2	1	2	71	86	13.1	4	2.92	79	45	23	2	11	9	21	2	2	6.7	21.1206	1
2	1	1	1	1	1	2	0	2	70	54	11.8	7	7.01	84	50	20	2	11.2	10.7	23	2	2	7	24.6294	1
2	2	1	1	1	2	2	0	2	63	96	11.3	2	1.73	82	43	19	2	13.7	10.8	99	2	2	6.7	24.8047	1
1	1	2	2	1	2	2	1	0	50	81	14.5	3	2.44	84	57	25	2	11.8	10.9	24	2	2	6.8	17.5771	0
1	1	1	2	2	2	1	1	2	66	128	15.1	5	3.57	154	81	28	2	12.5	12.5	48	2	2	6.3	23.6821	0
1	3	1	2	2	2	2	0	2	54	89	14.1	3	2.27	98	71	24	2	9.4	9.4	50	2	2	6.7	23.4236	0
1	2	2	2	2	2	2	0	0	34	97	13.7	2	1.51	274	186	26	2	10	9.4	118	2	2	7	21.2031	0
1	1	2	2	2	2	2	0	1	48	85	15.5	2	1.51	180	127	31	2	14.2	12.7	25	2	2	6.4	25.0593	0
1	1	2	1	2	2	2	1	1	74	92	16	5	3.99	171	126	32	2	13.9	11.7	49	2	2	6.5	30.0378	0
1	1	2	1	1	2	1	0	1	70	137	14.6	5	3.08	99	45	27	2	11.7	11.1	25	2	2	6.3	22.4082	0
2	1	2	1	2	2	2	0	0	49	70	11	5	4.38	261	81	22	1	7.8	7.3	21	2	2	6.7	27.8488	0
1	1	2	2	2	1	2	0	0	22	86	16.6	2	1.51	121	64	34	2	12.2	13.8	24	2	2	6.6	23.0546	0
1	1	2	1	2	2	2	0	0	72	110	14.9	5	3.51	212	145	23	2	11.3	8.9	41	2	2	7	29.0006	0
1	1	2	1	2	2	2	1	0	78	87	13.4	4	3.06	76	54	25	2	9.9	9.9	20.33	2	2	6.4	22.3432	0
1	1	1	1	2	2	2	0	0	79	94	11.2	9	13.64	#NULL!	#NULL!	31	2	11.1	10.1	27	2	2	6.8	24.2587	0
2	1	2	2	2	2	2	0	0	59	56	13.6	3	2.08	167	123	21	2	8.7	8.7	29	2	2	7	20.0288	0
2	2	2	1	2	2	1	0	2	71	52	12.3	7	6.71	136	105	20	2	7.4	7.4	69	2	2	6.6	27.5862	0
1	2	1	1	2	2	2	0	1	60	120	15.7	4	2.42	110	100	33	2	11.9	9	49	2	#NULL!	6.5	29.4922	0
1	1	1	1	1	1	2	1	0	72	84	17.3	8	10.64	192	135	33	2	12.9	11.3	24	2	2	6.5	28.898	0
2	3	2	1	2	2	2	1	1	77	107	10.6	8	10.36	#NULL!	#NULL!	25	2	12.4	10.6	78	2	#NULL!	6.9	27.3594	0
2	1	2	2	2	2	2	1	1	58	125	14.5	3	2.08	103	59	22	2	7.3	7.3	48	2	2	6.3	16.6493	0
1	1	1	2	2	2	2	0	1	66	84	12.6	4	2.38	109	76	26	2	12.7	10.9	71	2	2	6.7	20.8828	0
1	1	2	1	1	1	1	0	2	50	672	9.6	3	2.28	121	82	20	2	10	8.4	114.42	2	#NULL!	6.4	22.1311	0
1	1	1	1	1	1	2	0	1	61	647	9.8	3	1.91	101	72	21	2	10.9	9.9	44.75	2	2	6.7	26.5731	0
1	3	2	1	1	1	2	0	1	60	407	11.9	3	1.79	99	53	22	2	9	9	116	2	2	6.5	29.0174	0
1	1	1	1	1	1	2	0	1	61	57	13.3	5	3.91	70	39	26	2	10	10	27	2	2	7	23.6915	0
1	1	1	1	1	1	2	0	1	49	80	14	6	4.96	118	54	23	2	10.3	8.3	26.33	2	2	6.2	27.7319	0
1	1	1	1	2	1	2	0	1	61	84	14.5	3	1.76	94	54	26	2	9.6	9.6	51.42	2	2	6.3	25.3069	0
2	1	2	1	1	1	2	0	1	56	64	13	1	1.22	77	44	24	1	9.1	9.1	48.33	2	2	6.1	24.7967	0
1	3	1	1	1	2	2	0	1	53	604	9.8	6	6.61	161	161	23	2	9.2	9.2	238	2	2	6.2	21.4536	1
1	1	1	1	1	1	2	0	3	54	86	13.6	5	4.38	104	66	26	2	11.2	11.2	23	2	2	6.1	23.3937	0
1	2	2	2	2	1	2	0	2	43	113	16	3	2.33	#NULL!	#NULL!	34	2	13.5	13.1	11.33	2	2	6.7	26.9896	0
1	1	1	1	2	2	2	0	0	69	88	13.6	2	1.7	74	37	26	2	9.5	9.5	22	2	2	6.1	26.0544	0
2	1	1	2	1	2	1	0	2	56	82	11.3	4	3.15	86	69	21	2	9.3	8.1	24	2	2	6.1	20.8889	0
1	1	2	1	2	2	2	0	2	70	86	14.1	4	2.74	121	58	24	2	10.7	8.7	21	2	2	6.7	25.6544	1
1	1	1	1	1	2	2	0	1	59	82	17.1	2	1.51	86	44	33	2	12.5	12.5	24	2	2	6.3	25.3906	0
2	1	2	2	2	1	2	0	1	70	104	11.7	4	2.51	67	50	23	2	12	8.9	48	2	2	6.5	26.6667	0
1	1	2	1	1	1	2	0	2	58	86	12.6	1	1.33	104	45	25	2	8.5	8.3	43	2	2	6.1	23.3355	0
1	2	1	1	2	2	2	0	0	49	68	13.1	0	0.88	68	38	23	2	11.2	10.5	174	2	2	6.4	20.5693	0
1	1	2	1	2	1	2	0	0	69	85	14.4	2	1.7	92	49	26	2	11.3	11.3	50	2	2	6.3	22.6811	0
1	2	2	1	1	1	2	0	1	56	89	15.3	4	2.64	96	52	26	2	11.2	11.6	25	2	2	6.3	30.947	0
1	1	2	1	2	2	2	0	1	58	106	14.3	0	0.88	103	53	27	2	10.3	10.3	28	2	2	6.2	29.903	0
1	1	1	1	2	1	1	0	2	72	99	12.7	4	3.11	54	2	26	2	9.4	9.1	53	2	2	6.5	23.0859	0
2	1	1	1	1	2	2	0	1	66	73	12.1	3	1.93	76	44	22	2	10.7	8	19	2	2	6.9	21.6441	0
1	1	1	1	1	2	2	0	1	51	94	13.9	0	0.88	85	54	25	2	9.4	9.4	22	2	2	6.8	24.537	0
1	1	2	1	1	2	2	0	1	57	88	12.7	0	0.88	100	60	26	2	9.4	9.4	25	2	2	6.4	29.0112	0
2	1	1	1	1	2	2	0	1	54	68	12.3	1	1.22	#NULL!	#NULL!	27	2	9.6	9.6	26	2	2	6.1	27.5556	0
1	1	1	2	1	2	2	0	2	56	103	14.3	1	1.33	218	94	23	2	7.4	7.4	71	2	2	6.4	25.3287	0
2	1	1	1	1	2	2	0	1	70	59	#NULL!	4	2.51	51	25	24	#NULL!	8.4	7.5	25	2	#NULL!	6.4	31.9858	0
1	1	2	2	2	2	2	0	3	63	123	11.1	4	3.35	225	99	24	2	9.7	9.3	168	2	2	6.2	20.4491	0
2	3	1	1	1	1	2	0	0	56	51	12.6	3	2.09	50	25	21	2	10.3	10.3	17	2	2	6.7	32.8814	0
1	1	1	1	1	2	2	0	1	64	74	14.3	4	3.14	45	20	26	2	11.2	11.5	21	2	2	6.4	27.7177	0
1	1	2	1	1	2	2	0	1	61	98	16.7	1	1.01	84	41	27	2	13.7	12.9	72	2	2	6.6	23.597	0
1	1	1	1	1	2	1	0	2	76	135	13.2	7	7.48	54	29	20	2	10.8	10.3	44	2	2	6.4	22.1367	0
1	1	1	1	2	2	2	0	0	62	82	15.3	1	1.07	47	23	28	2	11.4	11.4	28	2	2	6.2	24.4473	0
2	3	1	1	1	2	1	0	2	49	94	9.7	4	3.15	68	37	21	2	9.1	8.7	42	2	2	6.3	37.2536	0
1	1	2	1	1	2	2	0	0	59	53	10.9	0	0.88	99	50	21	1	8.8	9.5	43	2	2	6.1	26.7094	0
1	3	2	1	1	2	2	0	1	61	80	14.3	1	1.01	99	66	22	2	10.5	10.5	20	2	2	6.8	22.8499	0
1	1	2	2	1	1	2	0	2	43	84	16.2	3	2.28	78	39	31	2	12.5	12.5	20	2	2	6.5	23.5986	0
1	3	2	1	1	1	2	0	1	53	100	13.4	0	0.88	85	42	28	2	11.8	11.8	28	2	2	6.2	23.8895	0
1	1	2	1	2	2	2	0	1	69	92	14.9	2	1.7	64	34	29	2	14.3	12.4	28	2	2	6.4	25.2691	0
1	3	2	1	2	1	2	0	0	65	83	13.3	2	1.31	92	42	23	2	9	9	26	2	2	6.4	24.4118	0
1	1	1	1	1	1	2	0	1	69	79	12	4	2.96	106	49	23	2	10.7	9.7	28	2	2	6.1	25.3906	0
1	2	2	1	1	1	2	0	2	54	143	13.4	1	1.33	99	47	24	2	11.3	9.8	45	2	2	6.3	31.5035	0
1	1	2	1	1	1	2	0	1	52	81	14.7	0	0.88	74	37	26	2	12.3	10.4	23	2	2	6.8	23.3556	0
1	1	2	2	2	1	2	0	2	75	84	14.3	5	3.78	51	30	27	1	12.1	12.1	26.5	2	2	6.3	24.2764	0
1	1	2	1	2	2	2	0	1	57	73	15.7	0	0.88	58	25	29	2	12.7	12.2	49	2	2	6.8	30.9022	0
1	1	2	1	1	1	1	0	2	61	179	15.4	2	1.52	114	84	25	2	10.2	10	22	2	2	6.8	23.1834	0
1	1	2	1	1	1	2	0	1	59	103	14.9	1	1.33	85	39	26	2	12.4	10.2	22	2	2	6.3	27.7319	0
1	2	2	1	2	2	2	0	1	70	100	14.3	3	1.82	60	32	26	2	11.1	10.9	33	2	2	6.9	30.2343	0
1	1	2	2	2	2	2	0	0	71	82	11.8	5	3.3	66	36	24	2	9.7	9.1	51	2	2	6.6	18.7305	1
1	1	2	1	1	2	2	0	2	52	147	9.9	3	2.28	45	20	23	2	9	7.5	31	2	2	6.1	25.5677	0
1	1	1	1	1	2	2	0	2	54	73	16.5	0	0.88	57	45	28	2	14.3	14.1	17	2	2	6.1	26.8206	0
1	1	1	1	1	1	2	0	1	64	89	15.8	3	2.14	67	39	26	2	10.4	9.2	22	2	2	6.2	21.9102	0
1	4	2	2	1	1	2	0	1	71	91	14.1	5	3.3	42	25	28	2	12.9	13	42	2	2	6.3	32.7313	0
1	1	1	1	1	1	2	0	0	61	94	14.5	3	1.76	52	21	26	2	12.6	11	14	2	2	6.9	25.7117	0
1	1	2	1	1	1	2	0	1	76	94	13.2	4	2.69	120	72	22	2	9.5	9.5	25	2	2	6.5	16.8672	0
1	1	1	1	2	1	2	0	0	59	70	13.6	2	1.54	79	58	29	2	9.6	11.6	19	2	2	6.5	23.7259	0
1	1	2	2	1	2	2	0	2	73	90	11.7	8	12.48	92	67	20	2	6.8	8.8	49	2	2	6.6	21.6441	0
1	3	1	2	1	1	2	0	0	65	96	12.4	2	1.31	64	32	21	2	8.2	8.2	28	2	2	6.9	20.625	0
1	1	2	1	1	1	2	0	2	65	91	14	10	13.19	91	45	26	2	10.6	10.4	24.5	2	2	7	21.6441	1
1	1	2	1	1	2	2	0	2	60	120	14.2	6	4.22	79	45	23	2	8.6	8.6	24.25	2	2	6.5	24.1288	0
1	1	2	1	1	1	2	0	1	60	71	14.2	3	1.65	60	30	28	2	12.5	8.4	23	2	2	7	26.2626	0
1	1	2	1	1	1	2	0	2	57	97	13.9	3	2.33	114	59	24	2	13.9	10.2	93	2	2	6.4	31.3977	0
2	1	1	1	2	1	2	0	0	46	58	13.1	1	1.22	51	25	26	2	9.8	9.8	33	2	2	6.2	30.7374	0
1	3	1	1	1	1	1	0	1	52	132	9.9	3	2.28	74	56	20	2	8.5	8.9	23	2	2	6.8	34.3125	0
1	1	1	1	1	2	2	0	0	71	99	14.8	3	1.94	106	53	25	2	8.3	8.3	25	2	2	7	24.0346	0
1	1	2	2	1	2	2	0	1	58	74	16.7	0	0.88	166	83	32	2	11.6	11.6	20	2	2	6.9	26.195	0
1	3	1	1	1	1	2	0	2	62	112	13.4	2	1.62	72	40	25	2	9.5	9.5	26	2	2	7	23.5102	0
1	1	2	1	1	1	2	0	0	57	93	13.8	0	0.88	77	35	25	2	10.9	10.9	27	2	2	6.7	31.2314	0
2	2	1	1	1	1	1	0	1	79	99	11.3	5	4.48	151	117	24	2	9.7	6.2	90	2	2	7	22.2556	0
1	3	2	2	1	1	2	0	0	61	67	15.2	1	1.01	94	55	25	2	13	11.4	24	2	2	6.6	22.2063	0
1	2	2	2	1	2	2	0	0	57	79	13.6	0	0.88	57	31	27	2	12.2	11.5	23	2	2	6.2	28.2138	0
1	1	1	1	1	1	2	0	1	68	92	15.5	4	2.78	99	51	43	2	9	9	23	2	2	6.9	27.9297	0
1	2	1	1	1	2	2	0	3	58	96	14.6	5	4.38	88	46	27	2	11.4	11.4	53	2	2	6.1	25.9974	0
1	1	1	1	1	1	2	0	0	47	89	14.8	0	0.88	134	63	23	2	9.8	10.1	52	2	2	6.9	24.6417	0
1	1	1	2	1	1	2	0	2	57	92	14.1	1	1.33	86	44	26	2	10.6	9.4	22	2	2	6.5	25.9107	1
1	4	1	1	1	2	2	0	1	67	160	8.3	2	1.49	93	49	19	2	8.9	7	50	2	2	6.4	26.673	0
1	1	2	2	1	1	2	0	1	76	82	14.4	4	2.69	#NULL!	#NULL!	38	2	12.2	11.6	27	2	2	6.6	25.7851	0
2	1	1	1	2	1	2	0	1	66	65	11.9	5	3.36	#NULL!	#NULL!	32	2	10.7	8.7	27	2	2	6.4	24.1088	0
1	2	1	1	1	2	2	0	0	50	116	13.1	0	0.88	141	87	22	2	11.2	10	45	2	2	6.6	27.4302	0
2	1	1	1	1	2	2	0	1	63	57	13.8	2	1.59	46	24	23	2	9.7	9.6	45	2	2	6.4	30.6131	0
1	3	1	1	1	1	2	0	1	46	97	13.6	0	0.88	179	88	27	2	9.9	9.9	41	2	2	6.6	26.4552	0
1	1	1	1	1	1	2	0	0	68	85	10.8	2	1.59	63	32	21	2	9.9	9.4	27	2	2	7	21.5288	0
1	3	2	2	2	1	2	0	1	52	85	14.7	0	0.88	60	33	32	2	10.6	#NULL!	74	2	2	6.6	25.4367	0
1	1	1	1	2	2	2	0	3	60	75	14.5	4	2.76	74	39	20	2	10.2	10.8	22	2	2	6.4	22.3757	0
1	1	1	1	1	2	2	0	2	62	96	15	2	1.62	65	34	27	2	11.7	11.7	18	2	2	6.1	33.3598	0
1	1	1	1	1	2	2	0	2	64	98	13.3	2	1.85	82	42	25	2	10.3	9.4	25	2	2	6.4	22.8283	0
1	1	2	1	1	1	1	0	2	68	114	14.1	5	5.4	74	52	26	2	8.1	8.1	30	2	2	6.3	21.7504	0
1	3	1	1	1	1	2	0	1	60	107	15.2	1	0.94	66	29	28	2	40.7	9.8	51	2	2	6.6	26.0276	0
1	1	2	1	1	2	2	0	1	63	88	12	5	3.41	67	38	25	2	9	8.8	25.5	2	2	6.1	25.6327	0
1	3	1	1	1	1	2	0	0	47	60	16.9	4	2.64	51	25	26	2	12.9	12.9	20	2	2	6.3	32.0661	0
2	1	1	1	2	2	2	1	1	53	68	9.6	2	1.99	159	92	20	2	10.5	9.9	51	2	2	6.2	32.831	0
1	1	2	2	1	1	2	0	0	68	78	13.8	4	2.78	114	72	23	2	7.9	9.9	24	2	2	6.6	26.8173	0
1	1	2	1	1	1	2	0	1	50	104	13.7	2	1.51	77	59	27	2	11.4	11.4	29	2	2	6.5	26.2715	0
1	1	1	1	1	1	1	0	2	62	179	13	4	3.08	121	59	20	2	6.7	6.7	149	2	2	6.1	24.6599	1
1	1	1	1	1	2	2	0	2	74	90	15.9	3	2.36	89	50	27	2	12.2	12.2	50	2	2	6.3	28.2284	0
1	3	1	1	1	2	2	0	1	57	90	13.7	2	1.51	60	34	26	2	10.3	10.3	72	2	2	7	21.9098	0
1	1	1	1	1	2	2	0	1	63	111	17.4	1	1.15	98	58	29	2	11.5	10.5	53	2	2	6.8	26.0417	0
1	1	2	2	1	2	2	0	0	81	71	12	5	3.71	76	48	23	2	9.3	9.3	26	2	2	6.8	25.8372	0
1	1	2	2	1	2	2	0	2	46	77	14.2	1	1.33	48	26	26	2	10.9	8.9	24	2	2	6.2	22.3863	0
1	1	1	1	1	2	2	0	0	54	54	13.3	0	0.88	98	62	22	2	10.3	9.5	17	2	2	6.6	21.708	0
2	1	2	1	1	2	2	0	0	78	98	11.3	5	4.2	74	35	19	2	10.8	10.8	75	2	2	6.5	25.6129	0
2	2	1	1	1	1	1	1	1	69	88	11.8	3	2.35	59	25	20	2	5.9	5.9	46	2	2	6.5	30.4444	1
1	1	1	2	2	2	2	0	0	72	81	13	3	2.07	126	54	20	2	10.6	7.8	25	2	2	6.5	17.2758	0
1	1	1	1	1	1	2	0	2	52	78	14.9	7	9.01	88	43	24	2	11.2	11.2	22	2	2	6.5	22.9481	0
1	1	1	1	1	1	2	0	1	48	63	13.3	6	4.96	78	41	26	1	10.2	9	46	2	2	6.7	28.125	0
1	1	2	1	1	2	2	0	2	69	180	12.2	3	2.56	111	50	24	2	9	9	26	2	2	6.1	26.9149	0
1	3	1	1	1	1	2	0	2	43	84	15.9	3	2.33	105	48	35	2	16.1	14.4	41	2	2	6.1	30.7918	0
1	1	1	1	1	1	1	0	1	59	60	13.1	4	2.93	74	52	26	2	11.9	11	24	2	2	6.8	28.6288	0
1	1	2	1	1	1	2	1	1	60	96	13.2	3	1.8	120	115	24.5	2	10	10	25	2	2	6.2	28.4082	0
1	1	2	2	2	1	2	0	1	77	83	13.4	6	4.85	103	65	22	2	10.1	7.6	44	2	2	6.1	25.2826	0
1	1	1	1	1	2	2	0	2	60	107	13.3	2	1.42	81	39	19	2	9.3	9.82	118	2	2	6.8	27.0359	1
1	1	1	1	1	2	1	0	3	50	125	12.4	3	2.59	56	33	22	2	7.7	7.7	19.6	2	2	6.5	23.1544	0
1	3	2	1	1	1	2	0	1	61	80	15	5	3.34	144	95	25	2	15.2	8.4	69.58	2	2	6.3	24.6094	0
2	2	1	1	1	2	2	0	1	62	54	14	2	1.49	83	39	24	2	12.2	12.1	48	2	2	6.2	26.0584	0
1	2	1	1	1	1	2	0	2	46	107	15.5	1	1.33	81	56	27	2	10.9	10.3	23.67	2	2	6.9	29.7339	0
1	3	1	1	1	1	2	0	1	40	79	13.9	5	3.95	124	55	30	2	12	9	39.83	2	2	6.5	36.9321	0
1	3	1	1	1	2	2	0	0	71	89	14.6	3	1.94	88	40	23	2	8.3	8.3	25.34	2	2	6.7	26.0562	0
1	1	1	1	1	1	2	0	2	53	81	15.3	3	2.28	101	76	26	2	10	8.1	28.5	2	2	6.6	26.079	0
2	4	1	1	1	2	2	0	1	62	64	12	2	1.49	69	46	20	2	9.1	9.1	17	2	2	6.5	20.9321	0
1	4	1	1	1	2	2	0	0	64	54	12.5	9	16	#NULL!	#NULL!	33	2	10	9.4	27	2	2	6.2	25.8166	0
2	1	1	1	1	1	1	0	3	70	64	12.5	7	7.14	70	53	24	2	10.7	10.7	70	2	1	6.8	22.2213	0
1	1	2	1	1	2	2	0	2	53	88	14	1	1.33	74	40	24	2	10	10.3	20	2	2	6.3	26.1752	0
1	3	1	2	1	1	2	0	2	46	75	14.2	1	1.33	112	82	28	2	12.9	12.2	22.75	2	2	6.7	27.7634	0
1	1	1	1	1	2	1	0	2	80	101	15.7	6	5.19	114	#NULL!	33	2	10.6	10.4	143	2	2	6.6	28.8147	0
1	1	1	1	1	2	2	0	1	74	114	10.2	3	2.36	106	57	20	2	9.2	7.8	43	2	2	7	21.875	0
1	1	1	1	1	2	2	0	1	58	73	14.6	3	2.28	53	25	23	2	10	10	23	2	2	6.9	28.3678	0
1	3	1	1	2	1	2	0	1	73	96	14.2	3	2.21	81	43	26	2	11.1	12.3	18	2	2	6.5	24.0597	0
1	1	1	2	1	2	1	1	3	61	76	12.9	4	2.94	139	51	30	1	9.1	9.1	94.83	2	#NULL!	6.3	25.3296	0
1	3	1	1	1	2	2	0	1	58	75	14	0	0.88	89	44	20	2	9.4	9.4	30	2	2	6.5	22.7583	0
1	3	1	1	2	1	2	0	1	75	119	13.3	6	4.36	60	32	22	2	8.7	8.7	96	2	2	6.7	24.6094	0
2	2	1	1	1	1	2	0	1	58	84	9.8	3	2.14	123	67	23	2	9.9	9.9	25	2	2	6.7	21.5019	0
1	1	1	1	1	1	2	0	0	63	100	11.9	5	3.41	77	61	25	2	8.8	10.6	80	2	2	6.5	24.8016	0
1	1	1	2	1	1	2	0	1	40	65	15.7	0	0.88	71	38	26	2	11.9	11.9	26	2	2	6.2	27.8352	0
2	1	1	1	1	1	1	1	3	69	80	14.6	9	16.9	104	51	20	2	10.3	9.3	27	2	2	6.6	24.8889	0
1	1	1	1	1	1	2	0	0	52	128	14.6	4	2.93	92	43	29	2	11.2	10.4	27	2	2	6.3	28.2828	0
2	1	1	1	1	1	1	0	2	74	103	12.3	7	8.11	89	39	22	2	8.5	8.5	47	2	2	6.1	23.2988	0
1	2	1	1	2	2	2	0	1	49	117	14.9	0	0.88	95	55	27	2	11.5	11.5	22	2	#NULL!	6.2	28.441	0
1	1	2	2	2	1	2	0	1	52	86	14.9	2	1.51	97	65	28	2	11.7	11.7	21	2	2	6.3	29.1306	0
1	1	2	2	2	2	2	0	0	33	76	14.7	5	4	55	0	34	2	13.5	12.6	68.58	2	2	7.9	29.3524	1
1	1	1	1	1	1	2	0	1	57	101	14.4	0	0.88	62	27	28	2	10.7	10.1	21.42	2	2	7.6	21.6311	1
1	1	2	1	1	1	2	0	1	46	91	16.7	2	1.54	48	23	28	2	11.8	11.8	21	2	2	7.1	27.7515	1
1	1	2	1	2	1	2	0	1	68	97	14.4	5	4.53	206	125	20	2	10.5	9	91	2	2	7.6	21.875	1
1	1	1	1	1	1	1	0	2	68	692	9.8	11	23.22	102	61	20	2	8.8	7.5	102	2	2	7.9	31.051	1
1	3	1	1	1	1	2	0	1	68	117	16.3	3	2.4	68	52	23	2	11.2	10.9	47	2	2	7.4	25.0399	1
2	2	1	1	1	1	1	0	2	74	101	12.2	11	28.29	85	38	20	2	9.5	9	142.15	1	1	7.1	22.2222	1
1	1	1	1	2	2	1	0	2	78	129	14.1	5	4.58	137	93	20	1	7	7	73	1	1	7.5	19.1075	1
1	1	1	1	1	2	2	0	2	68	137	12.9	3	2.4	65	35	23	2	9.4	11.2	28	2	2	7.8	24.4494	1
1	2	1	1	2	2	2	0	2	54	113	13.4	1	1.33	67	33	25	2	10.1	10.1	54.98	1	1	7.3	33.8916	1
1	1	1	1	1	1	1	0	1	59	109	14.2	2	1.51	131	76	17	2	10.1	9.2	60	2	2	7.1	24.9135	1
2	1	2	1	1	2	1	1	1	68	466	10.2	9	11.38	102	61	0	2	8	8	91	2	2	7.9	24.6548	0
1	2	1	2	2	2	2	1	2	48	104	12.2	6	5.96	116	80	26	2	11.2	10.3	71	2	2	7.5	21.1927	1
1	1	2	2	2	2	1	1	1	56	84	15.3	2	1.51	136	92	32	2	12.2	10.7	20.33	2	#NULL!	7.5	20.5486	0
2	1	2	1	2	2	2	0	1	52	50	13.4	3	2.08	51	21	31	2	13.3	11.7	24	2	2	7.2	36.5244	0
2	3	2	1	2	1	2	0	1	61	87	12	6	4.98	100	70	20	2	8.6	8.5	25	2	2	7.8	26.398	0
1	1	1	1	1	1	1	0	1	77	148	14.4	10	17.37	#NULL!	#NULL!	28	2	14.3	11	57	2	2	7.3	20.5966	1
2	1	1	1	2	1	1	1	1	68	54	9.9	10	18.54	231	157	20	2	8.9	8.9	91	2	2	7.6	27.3399	1
2	1	1	2	2	2	2	0	0	73	104	9.7	6	5.13	100	64	24	2	8.1	8.1	28	2	2	7.8	22.0492	0
2	4	1	2	2	2	2	1	1	51	76	14.6	1	1.22	103	74	28	2	10.3	10.3	30	2	#NULL!	7.1	28.7614	0
2	3	2	2	2	2	2	0	0	33	57	#NULL!	3	2.08	45	18	23	2	9.6	9.6	53	2	2	7.1	36.6143	0
2	3	1	1	2	2	2	1	1	45	73	13.1	1	1.22	127	90	22	2	8.9	8.9	25	2	2	7.2	24.9989	0
2	3	2	2	2	2	2	1	1	65	57	11.4	9	11.62	94	60	29	2	9.4	9	46	2	2	8	22.6836	0
2	1	2	2	2	2	2	1	0	58	52	14	6	5.48	66	39	20	2	9.5	9.5	24	2	2	7.7	19.2234	0
1	4	2	2	2	2	2	0	0	21	71	15.9	2	1.51	206	147	27	2	11.1	11.5	25	2	#NULL!	7.2	23.9395	0
2	2	2	1	1	1	1	0	0	71	90	12.3	11	20.67	237	96	20	2	9.8	8.4	40	2	2	7.3	20.2689	0
1	2	2	1	2	2	2	0	1	61	98	14.6	3	1.72	98	75	24	2	11.6	11.6	18	2	2	7.9	30.8532	0
1	1	1	1	2	1	2	0	1	79	78	13.1	8	10.92	90	64	20	2	9.6	9.6	24	2	2	7.4	22.6847	1
2	1	2	1	2	1	2	0	1	68	53	12.9	3	2.2	103	76	21	2	10.6	11.4	22.25	2	2	7.2	20.3993	0
2	2	1	2	2	2	2	1	1	50	89	13	3	2.08	107	96	26	2	11.4	11.4	22	2	2	7.4	28.3531	0
1	1	2	2	1	2	1	0	1	67	73	14.2	4	2.54	126	98	29	2	12.7	12.7	27	2	2	7.7	22.3863	0
1	1	2	2	2	2	1	1	0	63	86	14.8	3	1.96	155	88	26	2	12.2	10.4	45.58	2	#NULL!	7.2	22.8457	1
1	1	2	2	2	2	2	0	0	57	82	15	2	1.51	438	31	20	2	12	10.4	138.75	2	2	7.3	26.965	0
1	1	1	1	2	2	2	1	1	63	87	13.8	3	1.96	129	64	26	2	9.6	8.4	21	2	2	7.4	21.8407	0
2	2	2	2	2	2	2	0	0	55	67	12.4	3	2.08	99	66	20	2	12.5	11.5	20	2	2	7.5	27.4844	0
1	1	2	1	2	2	2	1	1	62	144	15.1	3	1.83	109	71	32	2	12.3	11.7	144	2	2	7.5	25.5363	0
1	2	1	2	2	2	1	0	0	53	128	12.1	2	1.51	96	67	20	2	7.3	6.7	28	2	2	8	22.3133	0
2	1	1	1	1	2	1	1	1	80	68	11.7	10	15.66	161	114	22	2	7.5	7.5	48	2	2	7.5	18.292	0
1	1	1	1	2	2	2	0	0	92	135	11	9	12.11	109	76	21	2	8.5	9	24	2	2	7.8	21.0498	0
2	1	1	1	1	2	1	0	3	61	71	9.3	14	39.69	#NULL!	#NULL!	29	2	9	9	32	2	2	7.6	25.3183	0
1	1	1	1	2	1	2	0	1	58	121	14.7	2	2.02	53	106	24	2	9.4	9.4	22.08	2	2	7.9	23.9502	0
1	1	1	1	1	1	1	0	2	55	75	14.9	3	2.33	93	43	30	2	12.2	12.2	20.33	2	2	8	26.1752	0
1	2	1	1	2	1	2	0	2	50	92	14.3	5	4.39	117	54	24	2	9.6	9.5	28.42	2	2	7.1	26.4509	0
1	3	1	1	1	1	2	0	0	71	199	10.4	3	1.94	77	54	21	2	8.6	7.9	26.42	2	2	8	25.0341	1
1	1	1	1	2	2	2	0	0	52	430	10.1	6	5.37	77	38	20	2	10.7	10.1	21	2	2	7.7	25.0995	0
1	2	1	2	2	1	2	0	2	75	80	11.8	5	3.78	67	35	21	2	10.5	10	27	2	2	7.9	23.6244	0
1	1	1	1	1	2	2	0	2	65	80	13.7	5	3.36	138	76	28	2	12	10.3	16	2	2	8	21.6041	0
1	3	1	1	2	1	2	0	1	59	98	15	0	0.88	130	51	21	2	11.6	9	69	2	2	7.1	22.4675	0
2	1	2	1	1	1	2	0	0	75	60	11.1	7	5.84	92	54	20	2	10.7	8.5	22	2	2	7.5	23.7812	0
1	2	2	2	2	1	2	0	1	45	132	13.4	4	2.93	90	48	26	2	11.6	10.1	25	2	2	7.8	28.578	0
1	4	1	1	1	1	1	0	3	76	150	13	7	7.62	141	#NULL!	23	2	8.9	8.9	98	2	2	7.4	26.8907	0
2	4	2	1	1	1	2	0	0	70	74	12.9	6	4.34	77	43	20	2	8.1	8	23	2	#NULL!	8	24.2946	0
2	1	1	1	2	2	2	0	2	56	52	10.1	2	1.85	89	52	33	2	10.7	9.7	117	2	2	7.1	18.75	0
2	1	2	1	1	1	1	0	1	61	81	11.6	9	11.32	74	45	20	2	8	8	28	2	#NULL!	7.3	21.5019	0
1	4	1	1	1	1	2	0	2	53	77	14.2	1	1.33	94	43	36	2	10.4	9.2	23	2	2	8	24.4898	0
1	4	1	1	1	2	2	0	1	66	70	13.6	3	2.11	111	48	26	2	11.6	6.8	53	2	2	7.6	30.9915	0
1	3	1	1	1	1	2	1	0	79	64	12	4	3.26	72	44	21	2	8.2	8.2	75	2	2	7.5	24.9135	1
1	1	2	2	1	2	2	0	1	58	82	12.6	1	1.33	78	36	26	2	10.8	10.1	26	2	2	7.3	25.4375	0
2	1	1	1	1	2	1	0	2	68	77	10.1	6	5.58	85	46	20	2	8.3	8.3	30	2	2	8	22.9398	0
2	2	1	1	1	2	2	0	0	54	59	11.4	1	1.22	90	44	20	2	10.3	7.9	72	2	2	7.6	28.1606	1
1	2	2	1	2	2	2	0	1	61	84	17.5	5	3	100	52	33	2	13	10.9	28	2	2	7.8	33.218	0
1	3	1	1	1	1	2	0	1	56	1081	10.4	5	4.5	70	43	20	2	7.4	7.4	220	2	2	8	33.3866	0
1	1	1	1	1	2	2	0	1	63	96	14.3	1	1.15	85	48	22	2	8.3	8.3	28.23	2	2	7.8	28.7201	0
1	2	1	1	1	2	2	0	1	59	127	14.9	2	1.51	85	57	20	2	9.1	9.1	45	2	2	7.1	29.5447	0
1	1	1	1	1	1	2	0	0	59	85	14.8	4	2.64	92	53	27	2	10.7	10.7	21.67	2	2	7.8	24.8163	0
1	3	2	1	2	2	2	0	1	64	75	13.7	3	2.14	69	28	26	2	10.3	9.7	16.5	2	2	7.2	30.1103	0
1	1	2	1	1	2	2	0	1	46	84	14.4	1	1.33	55	29	29	2	11.2	11.1	22	2	2	7.6	27.2544	0
1	1	2	1	2	1	2	0	1	67	80	14.5	2	1.49	71	35	26	2	11.1	11.1	29	2	2	7.1	23.8367	0
1	1	1	1	1	2	2	0	1	52	72	13.2	0	0.88	100	63	25	2	10.9	8.8	38	2	2	7.7	24.1389	0
1	1	1	1	1	1	2	0	1	61	75	14.4	7	5.62	124	78	21	2	9.5	8.4	24	2	2	7.9	19.9184	0
1	2	2	2	2	1	2	0	1	45	110	14.2	0	0.88	94	47	28	2	8.6	8.6	23	2	2	7.3	24.9649	0
1	3	2	1	1	2	2	0	1	59	84	14.4	2	2.02	131	58	24	2	11.8	9.1	43.75	2	#NULL!	7.1	26.2917	0
1	2	1	1	1	2	2	0	0	50	54	12.7	0	0.88	77	41	21	2	8.2	8.2	27	2	#NULL!	7.1	26.2721	0
1	1	1	1	1	2	2	0	0	53	67	13.5	0	0.88	69	27	26	2	11	10.7	27	2	2	7.2	28.5097	0
2	3	2	1	1	1	1	0	2	78	140	11.2	8	10.53	84	57	19	1	7.3	7.2	132	1	#NULL!	7.9	27.5556	1
1	1	2	1	2	1	2	0	0	60	97	16.7	1	0.94	80	36	28	2	12.2	11.7	25	2	2	7.8	31.7086	0
2	3	2	1	1	2	2	0	0	71	47	14.3	6	4.54	98	47	20	2	11	11	22	2	2	7.7	23.1569	0
1	1	2	1	2	1	2	0	1	44	93	14.9	1	1.33	88	44	24	2	10.8	9.9	97	2	2	7.1	28.7347	0
1	2	1	1	1	2	1	0	3	63	145	13.9	4	3.35	180	#NULL!	27	1	10.1	10.1	70	2	2	7.2	29.3199	0
1	2	1	1	1	1	2	0	0	70	93	12.4	5	3.09	94	58	22	2	10.3	10.3	24	2	2	7.4	25.7971	0
1	1	1	1	1	2	2	0	1	62	70	13.3	3	1.84	66	37	24	2	9.9	9.9	49	2	2	7.3	18.3391	0
1	1	1	2	1	2	2	0	0	56	102	14.4	0	0.88	93	48	26	2	12.4	11.8	15	2	2	7.4	29.6698	0
1	1	2	1	1	1	2	0	1	71	113	14.6	3	1.94	99	39	25	2	10.9	10.9	21	2	2	7.8	27.1005	0
1	1	2	1	2	1	1	0	1	59	88	13.8	0	0.88	88	36	26	2	10.9	8.1	40	2	2	7.2	29.0533	0
1	1	1	1	1	1	2	0	1	54	85	14.2	2	1.51	88	46	24	2	10.8	10.5	21.33	2	#NULL!	7.1	25.8953	0
1	2	1	1	1	2	1	0	3	52	80	13.9	3	2.59	108	54	26	2	10.3	9.4	24	2	2	7.5	25.255	0
1	1	1	1	1	1	2	0	1	54	96	14.9	1	1.33	97	47	28	2	10.9	10.9	16	2	2	7.4	29.8673	0
1	1	1	1	2	1	2	0	1	61	96	14.7	1	1.01	118	67	26	2	10.3	10.3	20	2	2	7.1	27.4286	0
1	4	1	1	1	1	2	0	2	69	172	12	5	4.44	95	56	21	2	8.6	7.6	50	2	2	8	31.1419	1
1	1	1	2	1	2	2	0	2	47	69	12	3	2.33	136	66	20	2	7.5	7.5	16	2	2	7.2	27.7887	0
1	1	2	1	1	2	2	0	3	50	101	14	1	1.33	100	#NULL!	24	1	9.8	9.3	96	2	2	7.8	24.2215	0
2	1	1	1	1	1	2	0	3	63	81	9.3	5	4.6	64	33	20	2	8.6	8.6	24	2	2	7.3	21.9816	0
1	1	2	1	2	1	2	0	1	52	76	15	0	0.88	112	56	26	2	10.2	10.2	48	2	#NULL!	7.7	29.5106	0
1	3	1	2	1	1	2	0	3	56	77	14	3	2.28	96	42	19	2	10	9.2	146	2	2	7.3	23.8912	0
1	1	1	1	1	1	2	0	2	69	89	14	3	2.56	66	32	26	2	9.6	9.6	46	2	2	7.5	26.6449	0
2	1	1	1	1	1	1	0	2	71	82	12.1	7	6.74	80	39	22	2	11.4	9.6	26	2	2	7.2	24.5075	0
1	1	1	1	1	2	2	0	2	58	838	12	3	2.53	97	56	25	2	7.9	5.5	47	2	2	7.1	33.3866	0
2	1	2	1	1	1	2	0	2	84	138	10.6	13	36.87	102	53	21	2	9.3	9.3	100	2	2	7.9	26.079	1
1	1	1	1	1	2	2	0	1	54	68	13.7	1	1.33	100	51	23	2	9.8	9.8	32	2	2	7.2	25.5017	1
1	4	1	1	2	1	2	0	1	78	132	14.8	5	4.58	48	25	25	2	10.9	10.4	21.33	2	#NULL!	7.7	20.5191	0
1	1	1	1	2	2	2	0	1	67	59	11.7	7	7.44	113	69	20	2	10.5	10.1	46	2	2	7.2	21.0715	0
2	1	1	1	1	2	2	0	2	62	90	9.3	5	3.81	68	32	28	2	10.1	7.9	32	2	2	7.7	18.9181	0
2	3	1	1	1	2	2	0	2	65	62	12.3	4	2.73	64	41	20	2	9.1	9.1	49	2	2	7.1	28.8415	0
1	1	1	1	2	2	2	0	1	63	177	10.5	1	1.15	112	48	18	2	6.9	6.9	23	2	2	8	26.6797	0
1	1	2	2	2	2	2	0	0	65	100	15.5	2	1.31	173	111	25	2	10.8	10.4	66	2	2	7.6	21.7923	1
1	1	2	1	1	1	2	0	2	66	130	14.4	3	2.11	195	125	22	2	7.1	7.1	68	2	2	7.6	25.7439	0
2	2	2	2	1	2	1	0	3	57	123	12.5	5	4.38	81	36	27	1	10.7	9.4	75	2	2	7.1	26.8136	0
1	3	1	1	1	1	2	0	2	63	123	12.9	7	7.76	89	39	20	2	10.9	10.9	27	2	2	7.9	23.6161	0
1	1	2	1	1	2	2	0	0	68	121	10.3	8	9.57	249	199	20	2	7.8	7.7	64	2	2	7.2	22.5466	0
1	3	2	2	1	1	2	0	2	62	89	15.6	4	2.77	117	70	26	2	9.2	5.5	45.08	2	#NULL!	7.3	21.6017	0
1	3	1	1	1	2	2	0	1	59	100	12.2	4	2.64	118	62	20	2	10.7	8.7	50	2	2	7.3	19.7523	0
1	1	1	1	1	1	2	0	1	70	79	12.8	6	4.63	79	55	20	2	10.8	9	20	2	2	7.6	21.7192	0
1	1	1	1	1	2	2	0	1	65	98	13.8	11	23.88	93	49	21	2	9.3	9.3	19	2	2	7.4	28.306	0
1	3	2	1	1	1	2	0	2	43	64	14.1	3	2.33	104	78	25	2	10.2	10.2	43	2	2	7.5	34.4148	0
2	1	1	1	2	1	2	0	1	67	59	12.4	3	2.06	101	60	17	2	9.5	9.5	42	2	2	7.4	22.069	0
1	1	1	1	1	1	2	0	1	46	100	15.7	5	3.95	68	39	27	2	12.3	10.2	20	2	2	7.2	27.9184	0
1	1	2	1	1	1	2	0	1	69	119	13.7	4	2.9	78	33	31	2	10.8	9.4	15.92	2	#NULL!	7.5	30.1021	0
1	1	1	1	1	2	2	0	2	51	66	14.7	1	1.33	105	53	26	2	7.9	7.9	23	2	2	7.4	33.0211	0
1	1	1	1	1	1	2	0	1	74	228	9.1	12	30.05	51	26	20	2	8	8	46.25	2	2	7.8	26.7094	0
1	1	2	1	1	2	1	0	2	70	92	13.8	8	8.73	89	42	29	2	14.3	11.5	51	2	2	7.1	19.3564	0
1	3	2	2	1	2	1	0	2	53	77	15	1	1.33	120	59	26	2	11.1	10.6	41	2	2	7.6	22.023	0
1	1	1	1	2	2	2	0	0	68	134	12.6	2	1.59	#NULL!	#NULL!	33	2	10.2	10.2	46	2	2	7.3	24.0055	0
1	2	1	1	1	2	1	0	1	55	95	12.2	9	14.51	233	159	21	1	8.7	8.6	46	2	2	7.7	31.051	0
1	1	1	1	2	1	2	0	1	56	79	13.9	0	0.88	140	74	22	2	11.4	10.4	23.25	2	#NULL!	7.9	19.7237	0
1	1	1	2	1	2	2	0	0	58	52	13.7	0	0.88	150	120	25	2	9.5	8.5	29	2	2	7.9	28.2011	0
1	1	1	1	1	2	2	0	1	57	77	16.3	1	1.33	105	75	30	2	12.4	11	49	2	2	7.7	39.7361	0
1	1	1	1	1	1	2	0	2	64	212	11.2	1	1.23	98	52	18	2	9.8	7.9	97	2	2	7.7	23.9813	0
1	4	1	1	1	2	2	0	1	60	62	14.1	5	2.81	87	45	26	2	11.3	11.3	26	2	#NULL!	7.5	23.8751	0
1	2	1	1	1	1	2	0	0	66	81	12.8	2	1.4	88	42	23	2	10.6	9.7	19	2	2	7.4	23.4236	0
1	1	1	1	1	1	2	0	1	60	120	14.2	3	1.61	107	55	20	2	10	7.9	31	2	2	7.6	25.7657	0
1	3	1	1	1	1	2	0	0	83	128	13.6	5	4.21	75	55	20	2	8.9	8.4	46	2	2	7.8	22.2564	0
1	1	2	1	1	1	2	0	1	65	85	13.8	5	3.36	104	49	27	2	11	8.9	26	2	2	7.6	25.2182	0
1	3	1	2	1	2	2	0	0	48	58	11	2	2	101	54	22	2	9	9	51	2	2	8	25.0135	0
1	1	1	1	2	2	2	0	3	57	105	14	3	2.59	93	63	26	2	11.7	11	27	2	#NULL!	7.6	30.8463	1
1	1	1	1	1	1	2	0	1	66	107	11.9	4	2.44	70	35	20	2	8.3	8.3	18	2	2	8	21.5193	0
2	1	1	1	2	2	2	0	1	72	68	13.9	4	2.86	84	52	22	2	8.2	8.2	23	2	2	7.3	24.5243	0
1	2	1	1	2	1	2	0	1	49	71	14.3	2	1.54	81	41	26	2	10.7	8.7	24	2	2	8	31.7507	0
1	1	1	1	2	1	2	0	2	40	90	13.8	3	2.54	93	49	26	2	11.3	10.7	24.5	2	2	7.1	20.7585	0
2	1	1	1	1	1	2	0	0	61	57	13.1	4	2.38	102	56	20	2	8.3	8.3	27	2	2	7.2	23.1426	0
1	4	1	1	2	1	2	0	0	58	81	14.1	0	0.88	88	50	24	2	13.3	10.5	50	2	#NULL!	7.8	21.6797	0
1	1	1	1	1	1	2	0	0	58	76	14.2	2	1.51	77	38	27	2	12.2	12.2	96.25	2	2	7.2	27.4348	0
1	1	1	1	1	1	1	0	3	61	62	11.9	6	5.08	137	87	23	2	9.2	9	49.17	2	2	7.2	23.9813	0
1	4	1	1	1	2	2	0	2	62	99	15.7	2	1.62	90	56	28	2	11.7	11.7	65	2	2	7.4	30.8651	0
1	3	1	1	1	2	2	0	3	54	203	12.2	5	4.85	101	46	20	2	8.3	5.4	215	2	2	7.7	17.9151	0
2	1	1	1	2	1	1	0	0	69	85	16	11	28.48	202	125	22	2	9.7	7.6	138.08	2	2	8.6	21.4031	1
1	1	1	1	1	1	2	0	1	59	986	11.9	4	2.86	95	48	23	2	8	8	116.83	2	#NULL!	8.5	25.9708	1
1	1	2	2	1	1	2	0	1	69	117	13.5	2	1.7	66	31	29	2	11	11	18.33	2	2	8.7	21.5139	1
1	1	1	1	2	1	2	0	1	66	88	12.2	2	1.4	71	32	25	2	9.4	9	24.5	2	2	8.8	19.1512	1
1	2	2	2	1	1	2	0	2	66	146	13	3	2	129	36	28	1	10	9	110	2	2	9	27.1416	1
2	1	1	1	1	1	2	0	0	71	55	13.9	6	4.63	52	22	20	2	11.4	9.2	23	2	2	8.7	19.6311	1
1	1	1	1	2	1	2	0	2	65	89	14.3	8	8.77	140	88	25	1	9.4	8.3	68.58	2	#NULL!	9	23.8912	1
2	1	1	1	1	1	1	0	1	64	194	9.7	2	1.7	162	109	19	2	9.5	9.5	38	2	2	8.7	26.8352	1
2	1	1	1	1	1	2	0	2	61	70	12.9	3	2.1	115	67	22	2	9.4	9.2	20.58	2	2	8.6	28.3039	1
2	1	2	2	2	1	1	1	1	49	59	11.6	3	2.08	165	96	21	2	9.4	6.4	41.08	2	#NULL!	8.4	21.981	1
2	1	2	1	2	2	2	1	0	65	96	13.9	3	1.81	108	39	20	2	8.3	12.2	26	2	#NULL!	8.4	21.7153	1
1	1	2	2	2	2	1	0	0	68	106	13.8	11	22.01	124	86	20	2	10.5	8.9	44.08	2	2	8.5	22.5215	0
1	1	2	1	1	2	2	0	1	71	77	13.5	5	3.29	165	127	25	2	10.1	6.6	98	2	2	9	24.977	0
2	1	1	1	1	2	2	0	0	72	67	11.8	6	4.81	86	57	21	2	14.2	14.1	24	2	2	8.3	22.6757	0
1	1	2	1	1	1	1	1	3	70	187	11.6	13	30.9	250	#NULL!	22	1	10.9	9	168	2	2	8.9	25.4685	1
1	1	1	1	2	2	2	0	1	64	89	13	3	2.09	125	93	23	2	11.2	10.9	15	2	2	8.2	24.0346	0
1	1	1	1	2	1	2	0	1	73	90	13.2	3	2.21	90	63	26	2	8.6	8.5	16	2	2	8.5	21.0836	0
1	1	1	1	2	1	1	0	0	67	941	11.9	4	2.83	109	74	22	2	8.6	8.5	17	2	2	8.2	34.243	0
1	1	1	1	1	2	1	0	2	53	181	10.8	3	2.28	70	34	22	2	8.9	6.4	123	2	2	8.5	29.2011	0
1	1	1	1	1	1	1	0	3	70	503	11.4	12	28.74	118	67	26	2	7.8	7.7	72	2	2	9	15.6157	0
1	1	1	1	2	2	2	0	2	61	635	10	4	2.88	79	36	19	2	9.5	7.8	49	2	2	8.4	20.753	0
1	2	2	1	1	1	2	0	1	61	74	15.2	1	1.01	80	48	28	2	10.9	5.9	48.92	2	2	8.9	26.2188	0
2	1	1	2	2	2	2	1	0	64	86	14.5	6	6.01	113	83	20	1	9.6	9.6	171.42	2	#NULL!	8.1	19.6492	1
1	1	1	1	1	2	1	0	3	66	83	13	7	6.81	157	103	21	2	8.5	8.5	145.42	2	2	8.2	24.8364	1
1	2	1	1	1	1	2	0	2	54	75	12.7	5	3.95	108	53	26	2	10.3	10.3	19	2	2	8.2	23.7253	0
2	1	1	1	2	1	2	0	2	73	116	10.1	5	4.56	71	27	21	2	9.4	9	28	2	2	8.9	18.4444	0
2	4	1	2	1	2	2	0	2	66	69	12.6	6	5.46	86	44	24	2	10.3	9.2	18	2	2	8.2	25	0
1	1	1	1	1	1	2	0	1	65	83	13.5	2	1.31	78	39	26	2	11.6	9.8	19	2	2	8.9	24.093	0
1	1	1	1	1	1	2	0	1	71	104	14.6	3	1.94	78	50	27	2	11.8	9.8	29	2	2	8.6	24.7111	0
1	1	2	1	2	1	2	0	1	58	73	14.1	1	1.33	92	37	26	2	10.7	10.7	22	2	2	8.1	26.6436	0
1	2	1	1	1	2	1	0	2	69	70	14.1	8	10.07	150	90	23	2	8.2	8.2	30	2	2	9	27.76	0
2	4	1	1	1	2	1	0	1	54	68	11.2	2	1.85	116	62	18	2	11.2	10.5	24.64	2	2	8.2	20.7323	0
2	2	1	1	1	2	2	0	1	54	45	12.7	1	1.22	48	34	23	2	8.7	8.7	24	2	2	9	20.5693	0
1	1	1	1	1	2	1	0	2	60	104	12	6	5	83	46	22	2	11	9	71	2	2	9	23.1405	0
1	3	1	1	1	2	2	0	1	67	73	14.1	2	1.49	73	41	23	#NULL!	10.5	9.6	29	2	#NULL!	8.2	20.202	0
1	1	1	1	1	2	2	0	2	48	89	15.1	3	2.28	159	65	21	2	11.1	11.1	46	2	2	8.2	21.2295	0
2	1	1	1	1	2	2	0	2	75	343	11.7	8	9.49	#NULL!	#NULL!	33	2	10.2	9.3	34	2	2	8.2	17.4818	0
1	1	1	1	1	2	1	0	2	57	56	12.6	1	1.33	#NULL!	#NULL!	35	2	11.2	11.4	20	2	2	8.6	27.3909	0
1	1	1	1	1	2	2	0	2	54	64	14.5	3	2.28	71	39	23	2	10.1	10.1	22	2	2	8.3	24.539	0
1	1	1	1	1	1	2	0	1	65	77	14	2	1.31	88	33	21	2	11.2	10.1	25	2	2	8.5	25.528	0
2	2	2	1	1	2	1	0	2	65	90	12.6	4	2.73	147	85	20	1	10.7	10	115	2	#NULL!	8.3	29.4321	0
2	4	1	1	2	2	1	0	1	68	58	10.1	5	3.82	94	45	21	2	7.8	7.8	20	2	2	8.5	27.846	0
1	1	2	2	1	1	2	0	2	68	68	13	7	7.57	109	57	20	2	9.1	9.1	27	2	2	8.3	16.0038	0
1	1	2	2	1	1	1	0	3	57	94	15.6	5	5.41	156	95	28	2	12.7	11.9	96	2	2	8.2	24.2424	0
1	1	1	1	1	1	1	0	2	62	65	12.2	2	1.62	90	53	20	2	9.4	9.4	23	2	2	8.4	20.7031	0
1	1	1	1	1	2	2	0	0	59	90	14.9	2	1.51	83	46	23	2	9.9	9.4	28	2	2	8.5	22.6718	0
1	1	1	1	1	2	2	0	3	51	158	11.6	5	4.38	81	47	20	2	9.6	9.6	49	2	2	8.7	17.6708	0
1	1	1	1	2	1	1	0	3	56	77	15	5	4.38	92	37	24	2	13	13	21	2	2	8.6	27.2176	0
1	1	1	1	2	2	2	0	1	66	104	13.1	2	1.4	106	58	22	2	8.3	8.3	32	2	2	8.1	30.8444	0
1	1	1	1	1	1	2	1	1	59	83	16.4	4	2.93	104	53	23	2	10.8	10.3	26	2	2	8.9	28.75	1
1	1	1	1	1	2	1	0	2	61	88	12.5	2	1.52	70	45	25	2	9.3	9.2	92	2	2	8.4	35.8302	1
1	1	2	2	1	2	2	0	2	57	126	13.4	1	1.33	64	32	23	1	8.7	8.7	50	2	2	8.1	25.7117	0
2	1	1	1	2	2	2	0	2	54	480	12.2	3	2.32	102	52	18	2	8.3	7.7	76	2	2	9	23.8788	0
1	1	1	1	1	1	2	0	0	69	95	12.3	4	2.9	76	44	23.6	2	8.7	8.4	23	2	2	8.4	21.9671	0
2	1	1	1	1	1	2	0	2	67	98	11.5	6	5.24	99	45	20	2	7.1	7.1	23.83	2	2	8.2	28.1943	1
1	1	2	1	2	2	2	0	1	64	103	13.4	2	1.85	90	42	26	2	10.3	10.3	144	2	2	8.1	23.9512	0
2	1	2	1	1	1	2	0	0	62	69	14	2	1.49	97	52	21	2	13.1	9.8	42	2	2	8.2	27.8742	0
1	4	1	2	2	1	2	0	2	46	81	13.9	1	1.33	110	53	23	2	11.3	10.8	45	2	#NULL!	8.1	20.0692	0
1	3	1	2	1	1	2	0	1	57	60	10.5	2	1.54	176	40	18	2	8.2	8.2	215	2	2	8.9	18.5547	0
1	4	1	1	1	1	2	0	0	44	92	11.6	5	4.24	102	53	23	2	9.7	9.7	25	2	2	8.4	37.6184	0
2	3	1	1	1	2	2	0	2	55	49	13.1	2	1.85	89	51	20	2	10.5	10.5	21	2	2	8.3	19.2234	0
1	1	1	1	1	1	2	0	3	56	94	13.4	3	2.59	104	#NULL!	19	1	8.3	8.3	49	2	2	8.8	23.2005	0
1	1	1	1	1	1	2	0	2	73	607	9.9	6	6.19	#NULL!	#NULL!	34	2	11.2	10.7	82	2	2	8.5	18.4042	1
2	1	1	1	1	1	2	0	1	53	58	11.9	3	2.09	97	50	22	2	8.1	8.1	25	2	2	8.9	25.9645	0
1	1	1	1	2	2	2	0	1	59	86	10.8	4	2.93	99	54	25	2	8.4	7.5	20	2	2	8.1	30.5995	0
2	3	1	1	1	1	2	0	1	51	79	11.4	1	1.22	77	41	21	2	5.5	5.9	99	2	2	8.9	31.4684	0
2	4	1	1	1	2	2	0	0	72	97	12.4	4	2.86	96	47	20	2	10.2	6.7	44	2	2	8.6	29.6889	0
1	1	1	1	2	1	2	0	1	62	74	13.3	1	1.07	90	70	26	2	10.5	10.5	18.67	2	2	8.6	27.9421	0
1	3	1	1	1	2	1	0	3	44	89	13.9	7	8.12	84	41	23	2	11.9	9.8	45.67	2	2	8.4	31.5537	0
2	1	1	1	1	1	2	0	1	61	76	11.6	2	1.39	52	30	21	2	12.5	11.3	27	2	2	8.9	28.1684	0
2	1	1	1	1	2	2	0	2	61	60	9.9	3	2.1	40	90	23	2	10.2	9.3	21	2	2	8.4	32.0513	0
1	1	1	1	2	1	1	0	1	58	67	14.4	3	2.33	150	87	27	2	10.9	8.4	41.42	2	2	8.7	27.2122	0
1	1	1	1	2	2	2	0	1	50	121	13.5	0	0.88	77	34	26	2	10.4	10	25	2	2	8.7	28.5467	0
1	3	1	1	1	1	2	0	3	61	102	14	6	5.08	#NULL!	#NULL!	42	2	14	13.5	49	2	2	8.5	27.1416	0
2	3	1	2	1	1	2	0	1	56	54	12.2	3	2.09	61	34	20	1	11.2	9.7	50	2	2	8.9	28.3447	0
1	3	1	1	1	2	2	0	1	70	87	12	3	1.82	92	52	26	2	10.8	10.7	47	2	2	8.1	33.3436	0
2	2	1	1	1	1	1	0	2	41	53	11.7	6	5.89	253	158	22	1	9.3	8.4	444.08	2	2	8.3	28.125	0
1	1	1	1	1	2	2	0	1	52	100	15	0	0.88	93	52	26	2	9.1	9.7	20	2	2	8.5	31.0009	0
2	2	1	1	2	1	2	0	2	60	71	10.8	5	3.73	87	60	19	2	9.6	9.6	46	2	#NULL!	8.5	21.0768	0
1	1	1	1	2	1	2	0	1	59	73	12.7	0	0.88	76	51	20	2	8	8	46	2	2	8.2	24.1187	0
1	1	1	1	2	1	2	0	1	62	84	13.2	1	1.07	76	51	24	2	11.3	11.3	16.83	2	2	8.7	26.6542	0
1	2	1	1	2	2	2	0	2	75	62	11	5	3.78	24	41	21	2	9.6	8.1	52	2	2	9	26.0375	0
1	2	1	1	1	1	2	0	2	56	107	11.8	7	7.35	99	67	20	1	11.4	11.3	68.33	2	2	8.8	31.9922	0
1	1	2	1	2	1	2	0	1	55	77	16.1	2	1.54	127	79	33	2	13.3	13.4	22.25	2	2	8.9	30.1038	0
1	1	1	1	2	1	2	0	0	64	75	12.6	1	1.23	109	78	23	2	10.2	8.7	26.75	2	2	8.1	22.9412	0
1	1	1	1	2	2	1	0	2	58	89	10.1	5	4.48	81	34	21	1	9.7	9.7	22.67	2	2	9	24.5675	0
1	1	1	1	1	1	2	0	2	60	157	14	6	4.68	191	78	25	2	11.4	9.8	62.17	2	2	8.8	29.9383	0
1	4	1	1	2	1	1	0	2	64	85	13.8	1	1.23	41	91	28	2	9.5	9.9	96	2	2	8.2	32.0667	0
1	1	1	1	1	1	2	0	3	52	168	12.2	3	2.59	124	59	20	2	10.3	10.3	92	2	2	8.7	26.8136	0
1	1	1	1	1	1	2	0	0	56	77	14.9	2	1.54	60	30	28	2	12.2	12.2	23	2	2	8.2	26.3465	0
2	1	1	2	1	1	2	0	1	40	50	13.9	3	2.09	91	37	26	2	10.8	10.5	23	2	2	8.2	30.5279	0
1	1	1	1	1	1	1	0	2	66	115	14	5	3.66	79	#NULL!	25	2	9.9	9.9	24	2	2	8.3	27.5377	0
2	1	1	1	1	2	1	0	1	55	58	12.9	1	1.22	90	45	23	2	9	7.8	48	2	2	8.4	29.4023	1
1	3	1	1	2	2	2	0	2	59	89	11.8	1	1.33	89	47	20	2	11.1	11.1	48	2	2	8.2	29.0437	0
2	1	1	1	1	1	2	0	0	66	91	13.3	3	1.93	82	33	25	2	9.8	9.8	24	2	2	8.3	24.974	0
1	2	1	1	2	1	2	0	1	69	167	11.8	2	1.7	63	48	20	2	7.4	7.4	51	2	2	8.3	27.4348	0
1	3	1	1	1	1	2	0	3	55	72	14.6	10	20.51	95	58	26	2	10	9.6	27.75	2	2	8.9	21.9202	0
1	1	1	2	2	2	1	0	3	57	89	16.4	3	2.59	143	79	29	2	11	10.4	65	2	2	8.1	27.3909	0
1	2	1	2	1	2	2	0	1	54	83	14.4	1	1.33	84	46	25	2	11.5	13.28	16	2	2	8.5	26.8136	0
1	1	1	1	1	1	2	0	1	56	89	15.2	5	3.86	128	56	21	2	10.3	7.9	42.08	2	2	8.9	24.4473	0
1	1	1	1	1	2	2	0	1	67	181	12.1	2	1.49	84	49	17	2	7.8	7.8	21	2	2	8.9	22.9854	0
1	1	1	1	1	1	2	0	1	55	60	14.6	2	1.51	95	48	23	2	8.6	6.7	38	2	2	9.2	21.2295	1
1	1	1	1	1	1	2	0	1	71	131	12.9	5	3.3	96	73	23	2	8.1	8.1	28	2	2	9.7	23.9875	1
1	1	1	1	1	1	2	0	2	52	77	13.4	3	2.54	94	42	26	2	10.2	10.2	17.83	2	#NULL!	9.1	25.8286	1
2	1	2	2	2	2	2	0	0	70	57	12.9	6	4.24	170	118	22	#NULL!	10	10	69	2	2	9.4	23.7812	0
2	1	2	1	2	2	1	0	1	73	97	11.8	6	6.34	203	132	20	2	10.3	10.3	67	2	2	9.3	22.137	0
1	1	1	2	2	2	2	0	0	61	79	16.7	3	1.72	96	50	21	2	9.3	9.3	28	2	#NULL!	9.4	15.4231	0
2	3	1	2	2	2	2	1	1	72	66	10.7	9	12.11	128	77	20	2	8.2	11.2	49	2	2	9.9	26.8977	0
2	3	1	2	2	2	2	0	1	45	62	12.7	3	2.08	37	10	23	2	11	11	26	2	2	9.4	23.3844	0
1	2	1	1	1	1	2	1	2	53	364	11.9	7	7.32	84	62	22	2	9.2	9.97	24	2	2	9.2	23.8751	0
1	3	1	1	1	1	1	0	2	73	102	11.4	8	9.47	129	71	22	2	10.3	10.3	21.42	2	2	9.4	22.3386	0
1	1	1	1	1	1	2	0	1	53	66	13.8	2	1.68	87	45	27	2	11.9	10	18	2	2	9.8	24.7475	0
1	1	1	1	1	1	2	0	0	59	104	13	0	0.88	76	35	28	2	10.6	9.7	22	2	2	9.5	29.4076	0
1	4	1	1	1	2	1	0	3	62	85	14.2	7	8.12	132	97	23	2	9.2	9.1	53	2	2	9.5	22.5895	0
1	1	2	1	1	2	2	0	1	63	87	13	3	1.96	59	28	20	2	9.6	8.8	27	2	2	9.6	28.6689	0
2	1	1	1	1	2	2	0	2	67	53	12.7	6	5.24	66	26	19	2	7.8	7.8	23	2	2	9.2	30.6748	0
1	3	1	1	1	2	2	0	1	53	85	14.1	0	0.88	105	55	27	2	12.8	12.6	18	2	2	9.5	22.6533	0
1	1	1	1	1	2	1	0	0	47	147	11.5	0	0.88	152	92	24	1	7.8	6	146	2	2	9.7	32.2837	0
2	1	1	1	1	2	2	0	0	69	225	9	5	3.99	60	30	21	2	5.7	5.7	101	2	2	9.8	21.8314	0
1	1	2	1	2	2	2	0	1	61	71	12.5	3	1.72	79	43	25	2	9.5	9.5	27	2	2	9.1	20.3223	0
1	1	2	1	1	2	2	0	0	55	69	14.6	0	0.88	87	41	33	2	13.2	10.6	25	2	2	9.3	28.9824	0
1	1	2	1	1	2	2	0	1	75	99	14.7	4	2.52	120	61	21	2	10	8.9	44	2	2	9.3	23.939	0
1	3	2	2	2	1	2	0	1	52	89	15.7	0	0.88	106	61	29	1	10.7	7.4	90.75	2	2	9.2	28.4665	0
1	1	2	1	1	2	2	0	3	71	119	15	8	9.26	112	#NULL!	30	2	11.9	11.9	44	2	2	9.2	33.5511	0
1	1	2	1	2	1	2	0	1	44	1058	9.6	2	1.68	95	49	20	2	9.1	7.4	118	2	2	9.5	18.9866	0
1	1	1	1	1	2	2	0	1	61	116	13.2	1	1.01	94	54	21	2	10.6	10.6	44	2	2	9.4	23.4375	0
1	1	1	1	1	2	2	0	1	62	153	12.4	2	1.62	121	60	21	2	10.4	8.6	28	2	2	9.4	24.0385	0
1	1	1	1	2	2	2	0	1	58	78	13.6	0	0.88	99	52	26	2	9.3	8.5	27	2	2	9.5	32.5069	0
1	1	1	2	2	1	2	0	1	62	88	15.2	3	1.88	63	33	29	2	14	12.5	23	2	2	10	27.6224	0
1	1	2	2	2	2	1	0	3	51	79	15.1	3	2.59	97	61	30	2	12.4	10.3	42	2	2	9.5	24.1672	0
1	2	1	2	1	1	1	0	2	53	91	15.9	5	4.3	63	33	31	2	11.2	12.2	19	2	2	9.6	27.2874	0
1	2	1	1	1	2	2	0	1	62	64	13	1	1.07	174	88	22	2	9.1	8.5	93	2	2	9.8	33.8398	1
1	2	1	1	1	2	1	0	2	60	128	9.9	4	2.43	118	71	21	2	8.4	8.4	27	2	2	9.5	20.2538	0
1	2	1	1	1	1	2	0	1	59	87	16.2	0	0.88	#NULL!	#NULL!	38	2	13.5	13.5	23	2	2	9.1	23.8087	0
2	1	1	1	1	1	2	0	2	64	64	11.8	3	2.56	74	35	20	2	9.6	9.4	21	2	2	9.8	23.8236	0
1	1	1	1	1	2	2	0	1	52	145	12.5	0	0.88	69	27	24	2	11.2	10.5	97.92	2	2	9.1	40.4688	0
1	3	1	1	1	2	2	0	0	63	113	13.6	1	1.15	92	49	20	2	10.1	9.2	141	2	2	9.4	22.5466	0
1	1	1	1	1	2	2	0	1	60	99	14	3	1.61	115	57	22	2	9.6	8.8	46	2	2	10	27.3438	0
1	1	1	1	1	2	2	0	1	68	204	12.1	4	3.01	71	40	19	2	8.4	8.4	24	2	2	9.9	26.8407	0
1	1	1	1	1	2	2	0	1	68	355	13.7	5	4.51	74	53	29	2	10.2	10.2	76	2	2	9.7	18.9386	0
1	1	1	1	1	2	2	0	0	62	170	14	1	1	95	45	20	2	11	10	22	2	2	10	25.711	0
1	1	1	1	1	2	2	0	2	60	88	14.6	4	2.43	71	42	24	2	10.7	10.7	21	2	2	9.2	22.3691	0
1	4	1	1	2	1	2	0	1	50	115	14.1	0	0.88	105	50	25	2	9.8	9	213	2	2	9.8	24.977	0
1	3	1	1	1	1	2	0	2	58	118	12.8	5	4.39	94	86	25	2	8.7	8.7	18	2	2	9.2	29.7576	0
1	1	1	1	2	2	2	0	2	70	155	14.2	3	1.82	95	51	21	2	11.1	11.1	95	2	2	9.9	25.9698	0
2	1	1	1	1	1	2	1	1	59	83	9.2	1	1.22	90	50	20	2	7.1	7.1	22	2	2	9.2	19.2344	1
1	2	1	1	2	1	2	0	1	60	80	14.4	1	0.94	50	21	27	2	12.4	12.4	16	2	2	9.3	32.5069	0
1	1	1	1	1	1	2	0	0	66	82	12.9	2	1.4	82	43	22	2	11.2	7.6	26	2	2	9.8	19.5312	0
1	1	1	2	2	2	2	0	1	67	109	14.3	2	1.49	64	38	25	2	10.8	10.8	32	2	2	9.1	25.0399	0
1	2	1	1	1	1	2	0	1	56	93	14.8	2	1.51	63	35	24	2	11.6	9.6	27	2	2	10	32.4619	0
2	1	1	1	1	2	2	0	0	69	81	9.8	3	2.35	117	#NULL!	19	2	9.2	9	28	2	2	9.1	21.1111	0
1	2	1	2	1	2	2	0	1	53	56	14.1	0	0.88	99	53	24	2	10.7	9.5	48	2	2	10	18.5901	0
2	1	1	1	1	1	2	0	#NULL!	60	68	12.1	6	4.54	129	60	20	1	9.5	8.1	92	2	2	9.5	22.5069	0
2	2	1	1	1	2	1	0	2	63	94	14.3	3	2.4	111	59	22	2	10.4	8.8	73	2	2	9.1	34.4096	0
1	3	1	1	1	1	2	0	2	55	89	13.9	2	2.17	73	39	26	2	11.9	11.9	42.58	2	2	9.6	34.7107	0
1	2	1	1	2	2	2	0	1	53	79	12.3	2	1.68	86	33	23	2	9.7	9.6	22.25	2	2	9.4	29.5833	0
2	3	1	1	1	1	2	0	1	56	61	12.1	3	2.09	86	56	21	2	7.8	7.8	19	2	2	9.9	23.9224	0
1	1	1	2	1	2	1	0	3	50	93	13.3	3	2.59	94	51	22	2	8.6	8.3	21	2	2	9.2	16.4062	0
1	1	1	2	2	2	2	0	1	59	87	13.6	3	2.54	81	45	21	2	8.3	8.3	28	2	2	9.7	23.1247	0
1	1	1	1	1	2	1	0	3	64	73	14.5	4	3.57	104	58	29	2	12.3	11.7	42	2	2	9.4	19.8141	0
1	1	1	1	1	2	2	0	2	75	64	15	5	3.78	111	64	24	2	12.2	12.1	23	2	2	9.4	22.719	0
2	1	1	1	2	1	2	1	2	67	86	11.8	11	24.03	92	65	21	2	8.7	8.7	19	2	2	10	22.2137	0
1	1	1	1	1	1	2	0	1	70	108	13.6	9	9.79	#NULL!	#NULL!	37	2	9.8	9.8	22.92	2	2	9.8	21.6218	0
1	3	1	1	1	2	1	0	0	60	110	13.1	3	1.61	147	105	21	2	9.5	9.2	47	2	2	9.6	30.6574	0
1	1	1	1	1	1	1	0	0	62	112	12.3	5	3.19	168	111	22	2	9	9	24	2	2	9.1	30.8642	0
1	1	1	1	2	1	2	0	1	67	111	14.7	2	1.49	129	77	26	2	11	10.5	17	2	2	9.6	27.4406	0
1	1	1	1	2	2	2	0	0	55	81	15	2	1.51	232	139	20	2	10.1	8	64.33	2	#NULL!	10.2	23.7387	1
2	2	1	1	2	2	2	1	1	48	66	13.4	1	1.22	155	100	26	2	8	7.5	44	2	2	10.7	26.9531	1
1	4	1	1	2	1	1	0	3	58	100	14.9	5	4.37	131	77	20	2	9.7	7.4	140.5	2	#NULL!	10.3	23.1345	1
2	1	2	1	2	2	1	1	0	70	60	12.1	8	8.71	104	76	23	2	10.8	9.7	22	2	2	10.3	20.0689	0
2	1	2	2	2	2	1	1	0	74	63	9.9	6	5.46	108	80	21	2	9	8.5	99	2	2	10.3	15.1375	0
2	1	2	1	2	2	2	0	1	62	76	13	7	7.65	185	148	20	2	10.4	10.8	23	2	2	10.3	24.7768	0
2	1	1	1	2	2	2	1	1	66	121	9.8	5	3.28	136	106	20	2	7.6	9.6	28	2	2	10.3	20.1767	1
2	1	2	2	2	2	2	1	0	79	82	14.1	7	7.46	196	147	22	2	9.9	9.1	47	2	2	11	19.5398	0
1	1	2	1	2	1	2	0	1	68	135	13.3	9	17.84	232	87	18	2	11.5	8.9	166	2	2	10.8	25.6544	0
1	1	1	1	1	1	2	0	1	70	95	13.7	5	3.16	80	54	26	2	13.4	11.1	27.75	2	2	10.6	22.4793	0
1	1	1	1	1	2	2	0	3	60	107	11.3	4	2.76	97	51	25	2	9.7	9.4	28	2	2	10.2	20.0287	0
2	1	1	1	1	1	2	0	1	62	57	13.7	2	1.49	101	61	20	2	9.2	8.8	22	2	2	10.6	26.6389	0
1	1	1	1	1	1	1	0	3	46	95	14.5	3	2.59	142	#NULL!	28	2	10.8	9.1	117	2	2	10.7	32.872	0
2	2	1	1	1	2	1	0	1	72	75	11.7	4	2.86	115	40	26	2	10	9.4	140	2	2	10.9	32.7225	1
2	3	1	2	1	1	2	0	2	57	58	12.2	7	8.58	83	45	21	1	12.2	11.2	66.83	2	2	10.5	22.5069	0
1	1	1	1	1	2	2	0	1	72	72	14.3	8	9.66	109	61	25	2	12	11.4	75	2	2	11	24.3824	0
1	1	1	1	1	2	2	0	2	57	88	15.2	1	1.33	65	35	25	2	8.9	8.9	51	2	2	10.8	23.6244	0
1	2	2	2	1	2	2	0	0	60	93	14.1	1	0.94	#NULL!	#NULL!	36	2	13.3	12.3	26	2	2	10.7	28.2005	0
1	1	1	1	2	1	2	0	0	58	68	13.8	0	0.88	129	60	27	2	10.3	10.3	24	2	2	10.9	33.4252	1
1	1	2	1	2	2	2	0	1	60	78	16	1	0.94	176	98	19	2	10.8	7.6	22	2	2	10.7	18.1213	1
1	1	1	2	2	2	2	0	2	63	87	12.4	4	3.29	61	129	20	2	10.7	10.4	50	2	2	10.1	21.6128	0
1	1	1	1	1	1	2	0	1	56	72	13.9	0	0.88	109	58	27	2	10.8	10.8	20	2	2	10.3	23.9	0
1	2	1	1	1	1	1	0	3	49	88	10.6	8	10.19	94	46	22	1	9.1	9.1	46	2	2	10.9	27.6398	0
1	1	2	2	1	1	2	0	1	47	76	13.7	1	1.33	68	49	25	2	11.3	11.3	29	2	2	10.9	20.898	0
2	1	1	1	2	2	2	0	1	61	61	13.9	2	1.39	80	48	22	2	11.7	10.7	13	2	2	10.8	26.1719	0
1	3	1	1	2	1	2	0	1	61	100	14.8	1	1.01	99	59	26	2	12.4	11.5	22.75	2	2	10.1	32.9507	0
1	1	1	1	1	1	2	1	1	65	137	13.6	8	9.28	142	66	23	2	8.9	8.9	36.25	2	#NULL!	10.5	23.8751	1
1	1	1	1	1	2	1	0	1	57	621	11.1	5	5.3	68	41	21	2	8.4	8.4	43	2	2	10.3	23.4375	0
1	1	1	1	1	1	2	0	1	73	90	13.3	3	2.21	88	46	21	2	8.9	8.1	24	2	2	11	21.9671	0
1	1	1	1	1	2	2	0	0	60	121	13.7	3	1.65	51	30	26	2	11.4	10.8	19	2	2	10.5	26.2012	0
2	1	1	1	2	1	1	1	1	74	126	11.4	6	5.46	250	180	17	2	11.2	8.9	2352	2	2	10.5	32.5199	1
2	3	1	1	1	2	2	0	1	61	76	10.8	2	1.39	97	45	20	2	11	11	27	2	2	10.9	33.2031	0
1	1	1	1	1	2	2	0	1	75	85	14.2	6	4.27	65	38	25	2	10.3	8.6	48	2	2	10.1	24.4389	1
1	2	1	1	2	2	2	0	2	48	83	13.3	1	1.33	86	48	27	2	11.1	11.1	25	2	2	10.9	27.3943	0
2	1	1	1	1	1	1	1	1	63	56	11.5	5	4.07	97	54	18	2	10.3	10.3	31	2	2	10.6	29.3333	1
1	2	1	1	2	1	1	0	2	70	163	10.6	6	5.14	79	40	21	2	8.9	8.9	122	2	#NULL!	11	20.4237	0
1	2	1	2	2	1	2	0	1	55	72	15.7	0	0.88	71	36	28	2	11	11	24	2	2	10.8	18.3391	0
1	3	1	1	1	2	1	0	2	58	187	9.9	1	1.33	65	#NULL!	24	1	9.6	6.5	148	2	2	10.9	25.8478	0
1	1	1	1	1	1	2	0	1	56	98	14.8	3	2.28	54	31	25	2	9.8	8.8	21.67	2	2	10.9	24.6097	0
1	3	1	1	1	1	2	1	1	60	84	14.8	6	3.9	83	39	25	2	10.9	7.5	32.5	2	2	10.4	30.9689	1
2	1	1	1	2	1	2	0	0	68	77	13.9	3	2.2	125	49	21	2	8.5	8.5	92	2	#NULL!	10.8	30.3111	0
2	4	1	1	1	2	2	0	2	55	59	13.7	2	1.85	80	44	21	2	10.7	10.3	55	2	#NULL!	10.3	21.0962	0
1	3	1	2	1	1	2	0	2	62	85	15.6	2	1.62	57	27	27	2	9.7	9.7	23	2	2	10.8	25.0135	0
2	2	1	1	1	1	2	0	0	59	114	12.2	3	2.09	70	60	19	2	7.6	7.6	94.75	2	2	10.7	27.5546	0
1	2	1	1	1	2	2	0	2	48	59	13.1	3	2.28	57	30	31	2	10.4	10.4	23	2	#NULL!	10.7	31.8817	0
1	1	1	1	1	1	2	0	1	50	126	14.3	2	1.54	48	25	28	2	13.1	13.1	28	2	2	11	24.3824	0
1	1	1	1	2	2	2	0	2	60	244	11.8	9	13.85	86	37	20	2	8.3	8.3	48	2	2	10.4	23.7332	0
1	1	1	1	1	1	2	0	1	72	240	8.4	13	38.03	81	41	20	2	11.7	10.7	133	2	2	11.3	18.8189	1
1	2	1	1	1	2	2	0	2	58	100	9.8	3	2.54	107	68	18	2	8.1	7.9	140.5	2	2	11.7	20.0474	1
1	1	1	1	1	1	2	0	2	48	62	14	1	1.33	96	51	30	2	12.6	11.6	40.33	2	2	11.5	38.5959	1
1	1	1	1	1	2	1	0	3	68	163	10.5	7	7.71	120	69	19	2	11.1	9.3	1173	1	#NULL!	11.5	24.0055	1
1	1	1	1	2	1	2	0	1	59	107	16.3	0	0.88	66	34	28	2	10.3	9.1	22	2	2	11.8	20.071	1
2	1	1	1	2	1	2	0	0	70	66	12.4	6	4.24	100	62	22	2	7.1	7.1	20	2	2	11.4	26.8656	0
1	1	1	1	1	2	1	1	0	74	158	10.5	8	14.23	121	81	20	2	9.6	8.9	76	2	2	11.1	24.1672	0
1	2	1	1	1	1	2	0	2	70	444	9.9	10	17.03	117	70	21	2	9.6	9	35	2	2	11.1	24.22	0
1	4	1	1	2	1	2	0	1	64	90	13.5	1	1.23	88	65	27	2	12.2	10.1	55	2	2	11.1	32.1747	0
2	1	1	1	1	2	2	0	0	72	135	10.2	6	4.83	67	47	23	2	9.2	9.2	81	2	2	12	28.1519	0
1	1	1	1	1	2	2	0	2	63	204	10.7	2	1.73	117	50	20	2	6.8	6.8	76	2	2	11.4	22.151	0
1	1	1	1	1	2	2	0	1	42	181	9.6	3	2.28	96	52	21	2	8.9	8.9	70	2	2	11.3	23.4711	0
1	1	1	1	1	2	2	0	3	54	93	14.3	4	4.17	112	57	27	2	8.1	8.1	23	2	2	12	25.2454	0
1	1	2	1	1	1	2	0	1	70	81	13.2	5	3.09	129	75	22	2	9.5	7.8	21	2	2	11.5	25	0
2	1	1	1	1	1	2	0	2	57	109	11.1	6	5.42	69	41	21	2	10.9	10.9	27	2	2	11.1	24.8508	0
1	2	1	1	1	1	2	1	0	69	128	11.4	4	2.96	50	26	25	2	9.7	9.7	71	2	2	11.9	30.6701	0
1	3	1	1	1	2	2	1	1	69	96	14.4	2	1.7	72	37	21	2	11.5	11.2	25	2	2	11.3	29.3199	0
1	1	2	1	1	2	2	0	0	52	97	16.9	5	3.66	261	171	26	1	8.8	7.7	37	2	2	11.7	24.677	0
1	1	1	1	1	1	2	0	1	59	116	15.6	5	4.39	115	57	27	2	10.3	9.1	44	2	2	11.7	29.0606	1
1	1	1	2	1	1	2	0	1	42	76	15.5	3	2.28	70	37	30	1	12.3	11	89	2	2	11.7	26.5338	0
1	1	2	1	1	1	2	0	0	65	88	14.9	8	7.22	97	50	25	2	11.8	10.2	26.42	2	2	11.3	28.3447	0
2	3	1	1	1	1	1	0	2	53	139	10.1	4	3.21	90	53	20	2	11.9	10.6	93.33	2	2	11.7	23.0078	0
2	2	1	1	1	1	1	0	1	47	54	12.9	6	5.89	94	41	20	2	10.5	9.7	26	2	2	11.9	20.9321	0
1	1	1	1	2	1	2	0	1	68	96	12.1	10	18.58	129	#NULL!	24	1	10.7	9.4	45	2	2	11.6	21.797	0
1	3	1	1	1	1	2	0	0	57	175	14.5	2	1.54	71	37	27	2	10.9	10.9	121.33	2	2	11.9	34.2504	0
2	3	1	1	1	1	2	0	1	58	93	9.2	3	2.09	90	64	18	2	8.4	8.4	24	2	2	11.5	18.0737	0
1	1	1	1	2	1	2	0	1	56	78	15.6	0	0.88	123	67	26	2	11.4	10.6	39.08	2	#NULL!	11.3	28.8866	0
1	1	1	1	2	1	2	0	1	72	91	11.9	6	5.45	71	31	20	2	7.8	6.6	23.5	2	2	11.8	25.7117	0
1	1	1	2	1	1	2	0	0	59	81	12.8	2	1.51	141	85	21	2	10.1	9.7	17	2	2	11.7	22.2214	0
1	2	1	1	2	2	1	0	3	53	89	14.1	5	4.87	104	53	25	2	11.2	11.2	71	2	2	11.8	24.7934	0
1	1	1	1	1	1	2	0	1	76	86	11.7	6	5.05	63	45	18	2	10.4	10.4	24	2	2	11.7	22.0703	0
1	1	1	1	1	1	1	0	2	70	320	15	6	5.12	88	56	26	2	11.2	8.7	31	2	2	11.8	25.8372	0
1	1	1	1	1	1	2	0	1	69	121	13.3	6	5.56	86	55	20	2	8.3	8.3	96	2	2	11.1	20.202	0
1	4	1	1	1	2	2	0	2	72	90	13.2	4	3.11	58	121	20	2	10.3	10.3	90	2	2	11.5	29.8998	0
1	3	1	2	1	2	2	0	1	53	66	15.7	0	0.88	46	21	26	2	12.5	12.5	21	2	2	11.7	23.9995	0
1	1	1	2	2	2	2	0	1	75	84	13.2	4	2.52	99	56	25	2	8.9	8.6	93	2	2	11.1	25.5243	0
1	1	2	2	1	1	2	0	1	52	66	16.3	5	3.66	110	50	25	2	10	6.3	22	2	2	12.7	23.4087	1
2	1	2	1	2	2	2	0	0	62	57	11.8	4	2.53	148	45	22	2	6.8	6.8	45	2	2	13	31.7226	0
1	1	1	2	1	1	1	1	2	56	548	9.8	6	6.03	86	37	20	1	9.8	8.5	37.5	2	#NULL!	12.4	18.4965	0
2	1	1	2	1	1	1	1	1	52	194	10.6	3	2.14	116	47	15	2	11.3	8.2	39.5	2	2	12.4	22.9398	1
1	3	1	1	1	1	2	0	1	73	64	13.5	5	3.83	98	51	#NULL!	2	10	10.6	65	2	2	13	32.7313	0
1	1	1	1	1	1	2	0	1	51	92	15	0	0.88	105	56	28	2	11.1	8.9	77.75	2	2	12.3	27.0169	0
1	3	1	1	1	1	2	0	1	45	92	12.8	2	1.51	78	40	21	2	9.7	8.2	29	2	2	12.5	27.6638	0
2	2	1	2	1	2	2	0	0	52	57	12	1	1.22	83	52	22	2	9.5	9.4	20	2	2	12.5	30.9283	1
1	2	1	1	2	2	2	0	3	63	125	13.2	4	3.35	128	71	20	2	9.7	8.2	128	2	2	12.2	19.9449	0
1	2	1	1	2	2	2	0	2	54	80	14.7	1	1.33	110	64	28	2	11.3	10.2	39.5	2	2	12.6	25.0773	0
1	3	1	1	1	2	2	0	1	50	124	12.5	0	0.88	#NULL!	#NULL!	33	2	10.7	10.7	25	2	2	13	27.993	0
1	1	1	1	2	1	2	0	3	64	119	13.5	4	3.57	107	51	22	2	12.4	11.6	380	2	2	12.8	21.9261	0
2	2	1	1	2	2	2	0	1	75	123	11.3	5	3.47	94	43	19	2	11.1	9.3	67	2	2	12.2	27.1263	0
1	2	1	1	1	2	1	0	2	51	103	14.3	5	4.39	141	76	26	2	8.9	8.9	41	2	2	12.8	27.5487	0
2	2	1	1	1	2	2	0	1	68	108	8.3	4	3.31	50	26	18	2	10.2	9.9	27	2	2	12.7	24.1127	0
1	1	1	1	2	1	2	0	1	45	108	13.6	0	0.88	97	45	23	2	10.3	9.5	45.5	2	#NULL!	12.4	25.974	0
1	1	1	1	2	2	2	0	1	56	116	12.1	1	1.33	96	57	20	2	8.7	8.4	88	2	2	13	23.1084	0
1	2	1	1	1	1	2	0	2	61	122	15.5	2	1.52	96	51	34	2	12.4	12.4	24	2	2	12.5	25.0811	0
1	1	1	1	1	2	2	0	2	57	716	11	3	2.53	103	54	20	2	9.1	8	99	2	2	12.9	27.6361	0
1	2	1	1	1	2	1	0	3	50	150	11.2	8	12.4	177	88	20	1	5.7	5.6	177.62	1	#NULL!	13.8	22.3944	1
1	1	1	1	1	1	2	0	1	65	142	12.4	4	2.24	87	43	21	2	9.7	8.8	117	2	2	13.8	24.8358	1
2	3	1	1	2	1	2	0	1	68	63	11.4	5	3.73	126	90	20	2	9.6	9.6	171	2	2	13.6	24.5898	0
1	1	2	2	2	2	1	0	1	71	92	10	3	1.94	185	132	23	2	10	10.2	72.5	2	2	13.2	21.0178	1
1	1	1	1	1	2	2	0	1	67	72	13	4	2.55	91	50	21	2	9.7	9.4	22	2	2	13.1	23.5355	0
1	3	1	1	1	2	2	0	2	53	76	12.8	1	1.33	124	59	22	2	11.1	10.6	241.67	2	2	13.9	19.3698	0
2	1	1	1	1	2	2	0	0	76	75	14.7	5	3.7	93	53	21	2	10.6	8.9	68	2	2	13.2	24.0195	0
2	1	1	1	1	1	2	0	1	72	100	12.4	4	2.86	95	73	20	2	11.1	12.9	19	2	2	14	22.6757	0
1	1	1	1	1	1	2	0	2	66	67	12.9	7	7.05	145	62	22	1	6.3	6.3	61	2	2	13.1	29.3333	1
2	3	1	2	1	1	1	0	2	76	88	10.8	6	5.52	85	39	20	2	10.9	9.4	46	2	2	13.7	20	0
1	2	1	1	1	1	2	0	1	51	90	15.3	2	1.54	52	26	32	2	11.5	11.5	23.42	2	2	13.3	24.426	0
1	3	1	1	1	2	2	0	0	66	84	17	2	1.4	107	45	27	2	11.1	8.5	21	2	2	13.7	22.8822	0
2	1	1	1	2	2	2	0	0	74	70	12.2	4	3.25	130	81	20	2	10	10	45	2	2	13.7	24.8875	0
2	1	1	1	1	1	2	1	0	60	570	11.4	8	7.79	125	55	20	2	8.8	8.8	78	2	2	13.2	24.4511	1
2	1	1	1	1	2	1	0	3	60	80	12	9	11.61	66	46	23	2	10.8	10.6	29.33	2	2	13.9	18.3256	0
2	1	1	1	1	1	2	0	1	68	66	10.1	3	2.2	71	46	19	2	12.7	10.5	52	2	2	14	25.0639	0
1	3	1	2	2	1	2	0	1	66	75	16.3	2	1.4	91	48	31	2	11.8	11.8	17	2	2	13.5	28.6818	0
1	3	1	1	1	2	1	0	3	61	92	12	6	4.98	96	47	20	1	10.6	9.3	86.08	2	2	13.1	21.1127	0
1	1	1	1	1	2	2	0	0	68	272	10.8	8	10.33	138	68	24	2	8.8	8.8	216	2	2	14.7	27.1746	0
2	1	1	1	2	2	2	0	2	58	56	11.5	7	8.1	185	144	21	2	9.4	8.4	45	2	2	14.3	26.9357	0
1	1	1	1	1	1	1	0	2	65	150	12.8	3	1.98	106	52	20	2	9.4	9.2	48	2	2	14.1	32	0
2	3	1	1	1	2	2	0	2	64	82	10.1	3	2.56	91	46	20	2	14	12.6	47	2	2	15	21.5085	#NULL!
1	2	1	1	1	2	1	0	1	58	90	16.5	0	0.88	75	40	27	2	12.8	12.2	27	2	2	14.6	22.4813	1
1	1	1	1	1	1	2	0	0	63	517	9	3	2.18	79	65	16	2	7.8	4	93	2	2	14.1	26.6193	0
1	3	1	1	1	1	2	0	2	46	79	14.1	3	2.28	76	31	26	2	12.1	11.4	24	2	2	14.3	26.1619	0
1	1	1	1	1	1	2	0	1	65	149	11.5	4	2.24	206	94	20	2	10.3	8.7	73	2	2	14.3	25.1821	0
1	1	1	1	1	2	1	0	3	48	100	11.5	5	4.38	73	35	20	2	11.3	8.7	18	2	#NULL!	14.3	22.6431	0
2	1	1	1	2	1	2	0	2	65	49	12.7	6	5.13	103	79	24	2	11	9.9	25.25	2	2	14.8	24.9896	0
2	1	1	1	1	1	2	0	1	70	59	12.5	4	2.51	56	99	17	2	8.3	8.3	24	2	2	14.9	24.6956	0
1	1	1	1	1	1	1	0	3	60	129	15.3	4	2.76	143	98	26	2	10.7	9.4	70	2	2	14.4	21.7301	0
2	3	1	1	1	1	2	0	1	79	179	9.5	9	12.5	81	50	17	2	12.9	12.6	43.75	2	2	14.4	19.7239	0
1	1	1	1	1	2	2	0	0	71	80	12.7	3	1.94	87	49	21	2	9	8.6	21	2	2	18.4	27.2159	0
1	1	1	2	1	2	2	0	1	57	66	14.6	0	0.88	86	46	27	2	12.1	11.2	23	2	2	21.3	32.9507	0
1	3	1	1	1	2	2	0	0	67	124	15.1	5	4.11	88	51	20	2	9.9	9.9	76	2	2	19.6	26.8734	0
1	1	1	1	2	2	2	0	1	65	90	12.7	2	1.31	112	62	23	1	10.5	8.2	69	2	2	16.2	27.5482	0
2	1	1	1	2	1	2	0	0	65	75	12.6	3	1.81	109	60	20	2	11.3	9.9	71	2	2	17.4	26.0924	1
2	1	1	1	1	2	1	0	2	64	117	12	9	15.83	77	29	20	2	9.5	9	43.75	2	2	15.9	21.1257	0
1	1	1	1	1	2	2	0	2	62	754	9.5	6	5.19	80	42	25	2	8.6	7.1	27	2	2	17.5	18.7328	0
2	2	1	1	2	2	1	0	0	55	82	9.8	2	1.51	175	124	20	2	10.2	9.1	94	2	2	17.3	34.8088	0
1	3	1	1	1	2	2	0	1	50	89	16.7	0	0.88	44	23	32	2	12.5	8.8	24	2	2	16.9	28.257	0
2	1	2	2	2	2	2	0	0	33	68	14.3	3	2.08	80	60	26	2	10	10	27	2	2	3.3	18.3886	0
1	1	1	1	1	2	2	0	3	55	1198	11.7	7	9.9	115	50	25	2	9	7.8	456	2	2	3.7	26.0276	1
1	1	2	1	1	2	2	0	0	46	68	15.3	0	0.88	50	23	30	2	14.5	8.9	33	2	2	4.2	27.2509	0
1	1	1	1	1	1	2	0	0	60	80	14.8	3	1.9	117	87	20	2	8.2	8.2	23	2	2	5.6	24.6914	1
1	1	2	1	1	1	2	0	1	64	117	15.9	1	1.23	61	32	26	2	11.9	6.2	24	2	2	5.5	27.0389	0
2	4	1	1	1	1	2	0	0	77	51	13.5	9	12.24	111	55	21	2	12.7	7.4	44	2	#NULL!	5.4	21.5593	1
1	1	1	1	1	1	2	0	0	59	84	12.6	0	0.88	54	26	25	2	9.3	9	100	2	2	6.9	19.1478	0
2	1	2	2	2	2	1	1	0	42	51	8.3	6	6.01	186	120	22	2	10.3	7.4	167	2	2	7.1	21.0938	1
1	3	1	2	2	1	2	0	1	64	136	13.9	2	1.85	94	54	19	2	13.6	10.4	#NULL!	2	#NULL!	8.5	20.6011	0
1	1	2	2	2	2	1	1	3	51	137	12.4	5	4.37	74	#NULL!	21	2	6.3	8.2	1104	2	2	9.6	29.4078	0
1	1	1	1	2	2	2	0	1	61	78	16	1	1.01	85	36	25	1	11.7	10	1544	2	2	9.4	33.4622	0
1	4	1	1	1	2	1	0	3	60	104	13.5	6	4.67	96	57	21	1	8.2	7.1	117	2	2	10.4	22.9012	1
1	1	2	2	2	2	1	0	1	49	534	9.2	5	4.27	91	61	26	2	8.3	8.3	26	2	2	0	24.5578	0
2	1	2	1	2	1	1	1	2	75	99	13.4	6	5.18	#NULL!	#NULL!	33	2	11.2	8.8	51	2	2	2	16.4444	1
2	1	2	2	2	2	2	0	1	37	97	14	3	2.08	96	52	23	2	11.5	10.6	69.66	2	2	1.5	22.4813	0
1	1	2	1	2	1	2	0	1	60	74	13.9	1	0.94	75	40	24	2	10.5	7.8	#NULL!	2	2	2.5	22.7976	0
1	2	2	1	1	1	2	0	1	76	193	12.3	6	4.55	120	59	20	#NULL!	7	6.8	117.9	1	#NULL!	3.7	26.7401	1
1	1	2	2	2	2	2	0	2	38	78	11.9	4	3.13	98	78	20	2	11.4	9.1	29	2	2	3.1	20.1307	0
1	2	2	2	1	2	1	1	1	54	137	8.1	5	4	96	#NULL!	24	2	7.2	7.2	72	2	2	4.4	18.591	1
1	4	2	2	2	2	2	0	1	54	113	9.5	0	0.88	487	180	20	2	12	12	48	2	#NULL!	4.8	19.1358	1
1	1	1	1	1	1	2	0	1	51	128	16	0	0.88	129	63	24	2	10.3	7.5	26	2	2	4.4	26.0933	0
1	1	2	1	1	1	1	0	3	69	107	17	7	8.17	99	71	31	2	13.5	10.5	24	2	2	5.5	21.0498	1
1	1	2	1	2	2	1	0	1	47	343	8	7	8.11	106	74	20	2	8.1	6.3	92	2	2	6	26.2584	0
2	3	1	1	1	2	2	1	0	76	65	13	7	6.19	132	77	19	2	10.7	8.4	49	2	2	5.5	22.0889	0
1	1	1	1	1	2	2	0	1	69	310	10.6	6	6.68	129	97	21	2	9.2	8.8	144	2	2	5.2	18.7107	0
2	1	1	1	1	1	2	0	0	57	67	12.1	1	1.22	90	53	18	2	7.2	7.2	21	2	2	5.5	24.7325	0
2	1	2	1	2	2	2	0	1	62	90	12.8	4	2.53	96	63	22	2	8.6	8.6	22	2	2	6.9	25.4501	1
1	1	1	1	2	1	2	0	1	45	95	14.8	3	2.54	87	64	27	2	8.4	8	26.25	2	2	7.3	35.4922	0
1	1	1	1	1	2	1	0	3	60	126	13.1	4	2.76	163	83	26	1	9.8	8.8	95	2	2	7.1	21.875	1
1	3	1	1	2	1	2	0	1	70	85	13.7	3	1.82	70	27	26	2	9.5	7.4	110.83	2	#NULL!	7.5	30.5414	0
1	3	1	1	1	1	2	0	1	60	88	13	3	1.79	90	49	26	2	10	10	76	2	2	7.3	30.3542	0
1	2	1	1	1	1	2	0	1	58	67	12.4	2	1.51	75	33	26	2	9.4	9.3	24	2	2	7.2	25.7937	0
1	2	2	1	1	2	1	0	3	67	151	13.4	9	15.82	206	122	23	2	13.1	8.4	91.33	1	#NULL!	8.7	21.6114	0
1	2	2	1	1	2	1	0	0	59	203	13.2	3	2.72	233	82	21	2	7.5	7.5	93	2	2	8.3	23.486	0
2	3	2	1	2	2	1	0	1	59	132	9.5	1	1.22	117	73	21	2	8.5	8.5	74	2	2	9.7	20.8117	0
2	1	2	1	2	1	2	0	1	68	51	12.1	3	2.2	93	54	18	2	12.8	7.9	71	2	2	11	25.2	1
1	1	1	1	1	2	1	0	2	59	94	11.6	3	2.28	81	57	27	2	10.5	7.1	29	2	2	10.4	25.2214	0
2	3	1	1	1	2	2	0	0	50	59	12.7	5	3.63	79	55	26	2	11.8	9.3	20	2	2	12	22.5069	0
1	1	1	1	2	1	2	0	1	74	125	11.9	3	2.36	99	52	18	2	10.2	7	27	2	2	11.2	20.8325	0
1	1	1	1	1	2	2	0	2	72	103	12.6	4	3.11	86	53	22	2	7.5	7.5	25	2	2	2.6	23.2446	1
1	1	2	2	2	2	1	0	1	74	106	14.4	5	3.99	127	87	24	2	9.8	9.8	25	2	#NULL!	3.1	15.8142	0
2	3	2	1	1	2	1	0	1	76	201	9.5	11	19.69	116	83	19	2	8.5	8.5	623	2	2	3.7	38.8727	0
2	1	1	1	1	1	2	0	0	70	65	13	6	4.34	72	38	20	2	8.5	8.5	23	2	2	3.5	26.7094	0
2	2	2	1	2	2	1	1	0	53	69	11.7	3	2.08	122	85	28	2	9.3	9.3	51.42	2	2	5	31.245	1
1	1	2	1	1	1	2	1	2	75	96	13.7	7	6.35	221	75	26	2	8.1	8.3	766	2	2	4.1	28.9667	0
1	1	1	1	1	1	1	0	2	70	127	13.6	4	2.74	116	55	22	2	9.8	9.6	70	2	2	4.3	19.3939	1
1	2	2	1	1	1	2	1	1	60	78	13.6	3	1.65	185	98	23	2	6.2	5.1	336	2	1	5.8	18.2899	1
1	1	1	1	2	2	2	0	1	77	59	12.3	5	4.29	75	40	22	2	8.6	8.6	52	2	2	6.9	26.5338	0
1	1	1	1	1	1	2	0	1	51	92	16.2	2	1.51	82	44	24	2	11	11	48	2	2	6.4	32.4622	1
1	1	1	1	1	2	1	0	3	52	116	15.2	5	4.87	117	58	23	2	9.5	6.8	45	2	2	6.9	23.6614	0
2	3	1	1	1	1	2	0	2	88	166	9	15	51.78	#NULL!	#NULL!	18	2	7.4	4.7	164	1	#NULL!	9.8	23.258	0
1	2	2	1	1	2	2	0	0	68	134	12.3	4	3.03	348	254	28	2	9.1	7.6	62	1	#NULL!	9.1	37.461	0
2	2	1	1	1	1	2	0	1	51	185	11.7	1	1.22	77	43	20	2	7.9	7.9	75	2	2	9.7	31.9608	1
1	1	1	1	1	1	2	1	0	60	1045	12.2	5	3.24	77	41	20	2	7.2	7.8	158	2	2	10	24.093	1
2	3	1	2	1	1	1	0	3	42	68	11.7	5	5.71	97	45	20	1	10.6	10.3	118.17	2	#NULL!	10	24.3865	0
2	2	1	1	1	1	2	0	1	66	98	11	10	16.44	93	45	18	2	8.7	6.9	272	2	2	12.7	22.6667	1
1	1	1	1	1	2	1	0	2	49	79	15.2	7	7.75	125	49	27	2	9.5	6.9	552	1	#NULL!	16.1	36.5417	0

## Sheet: Sheet2
Variable name	Variable response code	Description of variable
PD_GENDER	1:male, 2: female	gender
PD_RACE	1: chinese, 2: malay, 3: indian, 4: others	race
PD_DM	1: yes, 2: no	preoperative DM
PD_HTN	1 yes, 2: no	preoperative hypertension
PD_MI	1: yes, 2: no	preoperative MI
PD_ANGINA	1: yes, 2: no	preoperative angina
PD_CHFCCF	1: yes, 2: no	preoperative cardiac failure
PD_AF	1: yes, 2: no	preoperative AF
PD_LVEJECTIONFRACTION	0: ef > 60, 1: ef 40-60 , 2: ef 30-40 , 3:ef<30	preoperative ejection fraction
PD_AGE	years	preoperative age
PD_CR	ug/dl	preoperative creatinine
PD_HB	g/dl	preoperative Hemoglobin
PD_EUROSCOREADDITIVE	continuous variable	preoperative euroscore
PD_EUROSCORELOGISTIC	cotinuous variable	preoperative euroscore logistic
PD_BYPASSTIME	minutes	bypass time
PD_AORTICCROSSCLAMPTIME	minutes	aortic cross clamp time
PD_LOWESTHEMATOCRITDURINGCPB	continuous variable	lowest hematocrit during CPB
PD_IABPUSED	1 yes, 2: no	use of IABP
ICD_FIRSTHB	g/dl	First Hb in ICU
ICD_LOWESTHB24	g/dl	Lowest Hb in the first 24 hours in ICU
ICD_LENGTHOFSTAYINICU	hours	ICU length of stay
ICD_ICUMORTALITY	1: yes, 2: no	ICU mortality rate
PD3DOD_MORTALITYWITHIN30DAYS		30 day mortality rate
PERIOPERATIVEGLUCOSEFLUCTUATION	mmol/L	magnitude of perioperative glucose fluctuation
BMI	continuous variable	BMI
TOTALPOSTOPAF	1: yes, 2: no	Incidence of postoperative AF
